# Supplementary material for: Telomere length as a biomarker for fetal fraction prediction in non-invasive prenatal testing
Source: PLoS One. 2025 Jul 11;20(7):e0327714. doi: 10.1371/journal.pone.0327714 (PMC12250228; doi:10.1371/journal.pone.0327714)
Supplement: S1 File — (XLSX) [file pone.0327714.s005.xlsx]

## Sheet: Sheet1
	input-age	input-gestational_age	input-dna_quantity	input-final_library_concentration	tel_reads	intratel_reads	total_reads_with_tel_gc	tel_content	TTAGGG_norm_by_intratel	TCAGGG_norm_by_intratel	TGAGGG_norm_by_intratel	TTTGGG_norm_by_intratel	CTTGGG_norm_by_intratel	GTTGGG_norm_by_intratel	AGTGGG_norm_by_intratel	CTCGGG_norm_by_intratel	GGGGGG_norm_by_intratel	ATTGGG_norm_by_intratel	ACTGGG_norm_by_intratel	GGAGGG_norm_by_intratel	GGTGGG_norm_by_intratel	GAAGGG_norm_by_intratel	CTAGGG_norm_by_intratel	AGAGGG_norm_by_intratel	GCTGGG_norm_by_intratel	AAAGGG_norm_by_intratel	TAAGGG_norm_by_intratel	CATGGG_norm_by_intratel	CCAGGG_norm_by_intratel	CAAGGG_norm_by_intratel	AATGGG_norm_by_intratel	GTAGGG_norm_by_intratel	GGCGGG_norm_by_intratel	GATGGG_norm_by_intratel	AGCGGG_norm_by_intratel	ACAGGG_norm_by_intratel	TGTGGG_norm_by_intratel	TCTGGG_norm_by_intratel	GCAGGG_norm_by_intratel	CGTGGG_norm_by_intratel	CCTGGG_norm_by_intratel	ATAGGG_norm_by_intratel	ACCGGG_norm_by_intratel	GACGGG_norm_by_intratel	TATGGG_norm_by_intratel	GTCGGG_norm_by_intratel	CACGGG_norm_by_intratel	TCCGGG_norm_by_intratel	CGAGGG_norm_by_intratel
0	30	96	0.12	3.44	71086	10832	6728752	1609.81	0.363829	0.263386	0.163035	0.213719	0.0480059	0.0507755	0.0391433	0.0258493	0.0168021	0.0249261	0.0236337	0.0142171	0.0112629	0.00803176	0.0096935	0.010986	0.00757016	0.00646233	0.00849335	0.00710857	0.00738552	0.00461595	0.00637001	0.0024003	0.00480059	0.00673929	0.00415436	0.00489291	0.00378508	0.00378508	0.00729321	0.00212334	0.00461595	0.00369276	0.00156942	0.00249261	0.00350812	0.00120015	0.0024003	0.00101551	0.000461595
1	37	130	0.25	3.09	14940	2092	1373102	1523.56	0.289197	0.301147	0.185468	0.23088	0.0449331	0.0468451	0.040153	0.0262906	0.0191205	0.0239006	0.0320268	0.0157744	0.0157744	0.0081262	0.00956023	0.0109943	0.00669216	0.00717017	0.0109943	0.0081262	0.0133843	0.00621415	0.0043021	0.000956023	0.0105163	0.00382409	0.00239006	0.0043021	0.00860421	0.0043021	0.0081262	0.000956023	0.000956023	0.00143403	0.00143403	0.00239006	0.00286807	0.00191205	0.00669216	0.00143403	0
2	36	93	0.11	4.56	12994	2146	1219108	1760.3	0.459459	0.225536	0.152377	0.342032	0.0452004	0.0391426	0.0447344	0.0163094	0.0158434	0.0214352	0.0167754	0.0200373	0.0163094	0.0102516	0.00931966	0.00885368	0.00745573	0.0083877	0.00512582	0.00792171	0.0055918	0.00186393	0.00698975	0.00372787	0.00792171	0.00512582	0.00465983	0.00372787	0.00326188	0.0027959	0.00232992	0.000931966	0.00512582	0.00465983	0.000931966	0	0.00186393	0.000931966	0.00139795	0.00326188	0.0027959
3	30	83	0	3.09	17154	2878	1657654	1736.19	0.347116	0.250869	0.159486	0.235928	0.0503822	0.047255	0.0378735	0.0225851	0.0145935	0.0378735	0.0170257	0.0149409	0.00938151	0.00521195	0.00903405	0.00521195	0.00972898	0.00694927	0.00416956	0.00660181	0.0104239	0.00868659	0.00938151	0.00486449	0.00660181	0.00868659	0.00277971	0.00555942	0.00486449	0.00451703	0.00694927	0.00694927	0.00243224	0.00138985	0.00173732	0.00625434	0.00277971	0.00138985	0.00625434	0.00138985	0.00208478
4	35	105	0.11	3.96	75048	10980	7101284	1546.2	0.281876	0.329964	0.195993	0.0919854	0.0523679	0.0554645	0.0501821	0.0295082	0.0148452	0.0241348	0.0272313	0.018306	0.014663	0.0082878	0.00983607	0.0112933	0.0104736	0.00591985	0.00919854	0.00510018	0.0114754	0.00519126	0.00519126	0.00409836	0.0057377	0.00673953	0.00300546	0.00291439	0.00428051	0.00418944	0.00956284	0.00409836	0.00601093	0.00173042	0.00145719	0.00227687	0.000910747	0.000728597	0.00118397	0.000910747	0.000455373
5	30	118	0.11	6.6	12968	1860	1228498	1514.04	0.352151	0.284946	0.201613	0.156452	0.0516129	0.0537634	0.0537634	0.0209677	0.0123656	0.0268817	0.0258065	0.0268817	0.0150538	0.00698925	0.00860215	0.00752688	0.00913978	0.00860215	0.0112903	0.00698925	0.00860215	0.00268817	0.00430108	0.00537634	0.00752688	0.00806452	0.00268817	0.00322581	0.00483871	0.00591398	0.00430108	0.00215054	0.00268817	0.0016129	0	0	0.00107527	0	0	0.00107527	0
6	28	90	0	4.08	74094	11392	6989592	1629.85	0.351387	0.297314	0.165643	0.112272	0.0465239	0.056092	0.0466117	0.0280899	0.0207163	0.0333567	0.0238764	0.0180829	0.0124649	0.00763694	0.0109726	0.0115871	0.0082514	0.0078125	0.0100948	0.00667135	0.0102704	0.00570576	0.00351124	0.00245787	0.00526685	0.00605688	0.00280899	0.00456461	0.00263343	0.00307233	0.00509129	0.00263343	0.00517907	0.00175562	0.000877809	0.00158006	0.00201896	0.000702247	0.00175562	0.000702247	0.000438904
7	29	126	3.12	3.19	64950	11058	6295726	1756.43	0.345361	0.250317	0.177247	0.249683	0.0423223	0.0446735	0.034093	0.0197142	0.0230602	0.028667	0.0202568	0.0151926	0.0116658	0.00651112	0.00904323	0.00759631	0.0058781	0.00614939	0.00741545	0.0086815	0.00714415	0.00605896	0.00741545	0.00397902	0.00406945	0.0151926	0.00226081	0.00461205	0.00298426	0.00343643	0.00633026	0.00244167	0.00406945	0.00180865	0.000904323	0.00217037	0.00425032	0.000723458	0.00316513	0.000904323	0.000361729
8	34	107	0.21	4.96	15698	2394	1550712	1543.81	0.373434	0.258145	0.197995	0.14787	0.0442774	0.0547201	0.0313283	0.0154553	0.0229741	0.040518	0.0213033	0.0146199	0.0116959	0.00960735	0.0137845	0.0125313	0.00877193	0.00668338	0.00877193	0.00584795	0.00877193	0.00334169	0.00626566	0.00334169	0.0075188	0.0104428	0.00334169	0.00501253	0.0037594	0.00334169	0.00459482	0.000835422	0.00584795	0.00292398	0.00250627	0.00334169	0.00584795	0.00167084	0.00125313	0.000835422	0
9	36	85	0.47	5.22	77870	11110	7679242	1446.76	0.317732	0.272817	0.172367	0.151395	0.0482448	0.0584158	0.0462646	0.0229523	0.0192619	0.0241224	0.0212421	0.0155716	0.0114311	0.00891089	0.0125113	0.0126013	0.00819082	0.00918092	0.00828083	0.00648065	0.00594059	0.00540054	0.00468047	0.00486049	0.00639064	0.00711071	0.00252025	0.00441044	0.00378038	0.00342034	0.00765077	0.00342034	0.0050405	0.00252025	0.00117012	0.00288029	0.0019802	0.000990099	0.00225023	0.000990099	0.00117012
10	22	155	0	3.23	17134	2822	1674680	1685.1	0.358257	0.287385	0.158398	0.214033	0.0467753	0.0435861	0.0343728	0.0240964	0.0216159	0.023742	0.0198441	0.0155918	0.0120482	0.0060241	0.00708717	0.0109851	0.00389794	0.01382	0.0134656	0.00460666	0.00566974	0.00354359	0.0042523	0.00389794	0.00708717	0.00354359	0.00637845	0.00496102	0.00389794	0.00177179	0.00850461	0.00106308	0.00283487	0.00212615	0.00283487	0	0.0042523	0.00106308	0.000708717	0.000708717	0.000708717
11	28	84	0	3.61	84672	13748	8152728	1686.31	0.377655	0.270658	0.173043	0.102051	0.0484434	0.0570992	0.0424062	0.0213849	0.0181117	0.023858	0.0204393	0.0139657	0.0112016	0.00916497	0.00727379	0.00981961	0.00654641	0.0069101	0.00996509	0.00654641	0.00610998	0.00494617	0.00363689	0.00320047	0.00640093	0.00632819	0.00247309	0.0053826	0.00370963	0.00363689	0.00654641	0.00240035	0.00523713	0.00232761	0.00101833	0.00160023	0.00189118	0.000581903	0.00152749	0.000581903	0.00167297
12	36	84	0.17	7.15	15622	2298	1512300	1519.54	0.284595	0.284595	0.161445	0.113577	0.05396	0.0535248	0.048738	0.0248042	0.0182768	0.0213229	0.0261097	0.0147955	0.0126197	0.010879	0.00870322	0.00696258	0.00696258	0.00739774	0.00652742	0.00304613	0.00522193	0.00522193	0.00391645	0.00391645	0.00870322	0.00478677	0.00348129	0.00261097	0.00261097	0.00217581	0.00870322	0.00652742	0.00348129	0.00130548	0.000435161	0.00348129	0.000870322	0	0.00130548	0.000870322	0.000870322
13	42	113	0	3.19	16012	2958	1507350	1962.38	0.411427	0.222786	0.161596	0.41785	0.0527383	0.0530764	0.0351589	0.0216362	0.0128465	0.0287356	0.0189317	0.0125085	0.0185936	0.0104801	0.00980392	0.0125085	0.00709939	0.0148749	0.00946586	0.0131846	0.00811359	0.00676133	0.00507099	0.00338066	0.00236646	0.00743746	0.00338066	0.00507099	0.00574713	0.00709939	0.00608519	0.00338066	0.00676133	0.00540906	0.000676133	0.00338066	0.00608519	0.00135227	0.00507099	0.0010142	0.000676133
14	39	86	0.15	3.26	15654	2560	1547544	1654.23	0.362891	0.260156	0.176563	0.144141	0.0445313	0.0476562	0.0382813	0.0214844	0.0195312	0.0496094	0.0242188	0.0113281	0.00976562	0.00585938	0.0132812	0.0128906	0.0046875	0.00234375	0.009375	0.00898437	0.00859375	0.00585938	0.00898437	0.00078125	0.00664062	0.0078125	0.0015625	0.0046875	0.0046875	0.003125	0.00859375	0.00351563	0.003125	0.003125	0.00117187	0.00078125	0.003125	0	0	0	0.0015625
15	45	95	0.14	4.43	75372	11894	7067826	1682.84	0.30713	0.298049	0.180679	0.154784	0.04641	0.0587691	0.0433832	0.0279132	0.019926	0.0248865	0.0246343	0.0196738	0.0124432	0.00731461	0.0107617	0.00899613	0.00823945	0.00739869	0.0087439	0.00756684	0.0080713	0.00580124	0.00487641	0.00361527	0.00428788	0.00798722	0.0045401	0.00395157	0.00344712	0.00302674	0.00781907	0.00411972	0.00470826	0.00117706	0.00084076	0.00344712	0.00252228	0.000672608	0.00168152	0.00109299	0.00084076
16	34	126	0.11	4.08	15530	2564	1498426	1711.13	0.367005	0.25663	0.166927	0.203198	0.0549922	0.0409516	0.0413417	0.0210608	0.0234009	0.0269111	0.024961	0.0163807	0.00429017	0.00897036	0.0050702	0.00897036	0.00312012	0.0074103	0.0050702	0.0074103	0.00936037	0.00624025	0.00312012	0.00312012	0.00897036	0.00702028	0.0050702	0.00585023	0.00312012	0.00429017	0.0074103	0.00312012	0.00117005	0	0	0.00429017	0.000780031	0.000390016	0.00117005	0.000780031	0.00156006
17	32	84	0.16	4.75	73806	12092	6997886	1727.95	0.336173	0.251985	0.148611	0.299868	0.0455673	0.0467251	0.0402746	0.0222461	0.0172015	0.0239828	0.0206748	0.0124049	0.00992392	0.00628515	0.0100893	0.00967582	0.00611975	0.00876613	0.0114125	0.0136454	0.00826993	0.0100893	0.00975852	0.00165399	0.00669864	0.00851803	0.00314257	0.00430036	0.00611975	0.00380417	0.00736024	0.00521006	0.00521006	0.00181938	0.00173669	0.00339067	0.00628515	0.000992392	0.00587165	0.000909692	0.000661594
18	41	97	0.3	3.29	69244	12092	6682860	1809.4	0.392326	0.254383	0.159858	0.194426	0.044823	0.0540853	0.0335759	0.019517	0.0214191	0.0291929	0.0181938	0.0117433	0.010999	0.00785643	0.012653	0.0108336	0.00678134	0.00487926	0.00942772	0.00512736	0.00653325	0.00363877	0.00570625	0.00281178	0.00438306	0.00744294	0.00347337	0.00396957	0.00339067	0.00347337	0.00545815	0.00239828	0.00504466	0.00272908	0.00132319	0.00157129	0.00231558	0.000248098	0.000661594	0.000909692	0.000992392
19	39	74	0.1	3.19	72216	13560	6800436	1993.99	0.366667	0.232153	0.149853	0.258628	0.0435841	0.0544248	0.0407817	0.0249263	0.0146755	0.0307522	0.0182153	0.0125369	0.0109145	0.0070059	0.0103245	0.00914454	0.00663717	0.00626844	0.00943953	0.00612094	0.00766962	0.0070059	0.00789086	0.00353982	0.00538348	0.00553097	0.00449853	0.00464602	0.00287611	0.00471976	0.00523599	0.0030236	0.0039823	0.00243363	0.00125369	0.00361357	0.0019174	0.000442478	0.00110619	0.0019174	0.00125369
20	37	126	0.15	3.8	68922	16670	7124338	2339.87	0.468446	0.192322	0.163947	0.220096	0.0416317	0.0529094	0.0241152	0.0139172	0.019796	0.034913	0.0161968	0.0115177	0.00905819	0.00659868	0.00863827	0.00773845	0.00509898	0.00809838	0.00821836	0.00653869	0.00671866	0.0055189	0.00527894	0.00383923	0.00377924	0.00791842	0.0014997	0.00305939	0.00335933	0.00305939	0.00509898	0.00245951	0.00443911	0.00419916	0.00131974	0.00227954	0.00419916	0.0019796	0.00143971	0.0014997	0.00167966
21	40	77	0.17	3.1	12272	2100	1186126	1770.47	0.444762	0.229524	0.150476	0.215238	0.0452381	0.0466667	0.0357143	0.0109524	0.0161905	0.0261905	0.017619	0.0180952	0.00904762	0.00571429	0.00857143	0.00857143	0.00857143	0.01	0.00809524	0.0052381	0.01	0.00809524	0.0104762	0.00571429	0.00190476	0.00952381	0.00380952	0.00333333	0.00142857	0.00238095	0.00809524	0.00238095	0.00714286	0.0047619	0.00190476	0.00142857	0.0047619	0.00047619	0.00190476	0	0.000952381
22	31	103	0.1	6.48	18644	2528	1858254	1360.42	0.31962	0.264241	0.19462	0.0957278	0.0470728	0.0518196	0.0534019	0.022943	0.0197785	0.025712	0.0292722	0.0166139	0.0146361	0.00949367	0.0110759	0.0106804	0.00988924	0.0106804	0.00870253	0.00435127	0.00830696	0.00593354	0.00435127	0.00197785	0.00276899	0.0090981	0.00751582	0.0039557	0.00791139	0.00474684	0.00356013	0.00316456	0.00435127	0.00356013	0.00158228	0.000791139	0.000791139	0.000791139	0	0.00197785	0
23	38	89	0.14	3.34	68002	12300	6381486	1927.45	0.284878	0.213252	0.148699	0.451057	0.0512195	0.0452846	0.038374	0.0228455	0.0156911	0.0317886	0.0179675	0.0142276	0.0110569	0.0095935	0.0125203	0.00918699	0.00715447	0.0100813	0.0114634	0.0163415	0.00756098	0.00739837	0.0107317	0.00341463	0.00276423	0.0101626	0.00341463	0.00373984	0.00601626	0.00723577	0.00585366	0.00300813	0.00577236	0.00325203	0.00154472	0.00211382	0.00739837	0.00146341	0.00430894	0.00105691	0.00170732
24	31	93	0.16	5.97	64932	10248	6268636	1634.81	0.329528	0.261514	0.165301	0.205211	0.0470336	0.0419594	0.0443013	0.0219555	0.0161983	0.024395	0.0177596	0.0139539	0.0120023	0.00839188	0.0120023	0.00995316	0.00692818	0.009758	0.00839188	0.0073185	0.00653786	0.00722092	0.0058548	0.0034153	0.00556206	0.00692818	0.00478142	0.0058548	0.00624512	0.00282982	0.0082943	0.00253708	0.0043911	0.0029274	0.00117096	0.00214676	0.00312256	0.00117096	0.00604996	0.00107338	0.00136612
25	42	110	0.16	3.15	11480	1774	1096914	1617.26	0.344419	0.281285	0.165163	0.209696	0.0422773	0.0569335	0.0445321	0.0225479	0.018602	0.0219842	0.0281849	0.0152198	0.00732807	0.00958286	0.0124014	0.0163472	0.00845547	0.00450958	0.00958286	0.00281849	0.0107103	0.00676437	0.00563698	0.00563698	0.00394589	0.00901917	0.000563698	0.00169109	0.00169109	0.00169109	0.011274	0.00338219	0.00563698	0	0	0.00450958	0.00676437	0	0.00225479	0.000563698	0.000563698
26	45	91	0.11	3.08	15002	2300	1396722	1646.71	0.349565	0.288696	0.176522	0.170435	0.0521739	0.0595652	0.0508696	0.0278261	0.0247826	0.0217391	0.0265217	0.013913	0.0134783	0.0113043	0.0143478	0.0104348	0.00652174	0.0108696	0.00869565	0.00304348	0.00478261	0.00434783	0.00478261	0.00478261	0.00652174	0.0073913	0.00173913	0.00391304	0.00478261	0.000434783	0.0113043	0.00521739	0.00565217	0.00130435	0.00130435	0.00173913	0.000869565	0	0.000869565	0.000869565	0.0026087
27	40	115	0.11	3.9	16688	2652	1497434	1771.03	0.370664	0.299397	0.173454	0.107466	0.0426094	0.0456259	0.0437406	0.0297888	0.0230015	0.0226244	0.0207391	0.0184766	0.0105581	0.00263952	0.00641026	0.00904977	0.00754148	0.00980392	0.0105581	0.00980392	0.00980392	0.00527903	0.00377074	0.00339367	0.00339367	0.00678733	0.00226244	0.00414781	0.00377074	0.00565611	0.00980392	0.00377074	0.00565611	0.000754148	0.0015083	0.00188537	0.000754148	0	0.000754148	0.00226244	0.00113122
28	31	110	0.28	3.67	87740	14742	7872986	1872.48	0.52347	0.251323	0.164021	0.183422	0.0413784	0.0508751	0.0416497	0.0257089	0.0170262	0.023606	0.0192647	0.013838	0.0131597	0.00739384	0.00915751	0.0106498	0.00841134	0.00508751	0.00841134	0.00719034	0.00875051	0.00651201	0.00508751	0.00420567	0.00576584	0.00691901	0.00339167	0.004477	0.00352734	0.00481617	0.00725817	0.00312034	0.00739384	0.00189934	0.0014245	0.00237417	0.00257767	0.00128883	0.000678334	0.000610501	0.00176367
29	29	132	0.15	3.87	77638	12588	7066266	1781.42	0.361932	0.263743	0.168732	0.231411	0.0484588	0.0632348	0.0378138	0.0238322	0.0195424	0.0333651	0.0206546	0.0172386	0.0125516	0.00540197	0.0117572	0.0115189	0.00802351	0.00969177	0.00865904	0.00707023	0.00937401	0.0068319	0.0081824	0.00413092	0.00627582	0.00842072	0.00325707	0.0042898	0.00365427	0.00460756	0.0108039	0.00357483	0.00317763	0.00198602	0.00150937	0.00285987	0.00373371	0.000635526	0.00190658	0.0017477	0.00150937
30	23	114	0.13	3.19	14580	2474	1318092	1876.96	0.531124	0.238076	0.173403	0.231609	0.0481002	0.0509297	0.0315279	0.0206144	0.017785	0.0311237	0.0222312	0.0133387	0.00727567	0.00444624	0.0117219	0.00646726	0.0133387	0.00646726	0.00727567	0.0105093	0.00848828	0.00444624	0.00404204	0.00404204	0.00727567	0.00687146	0.00404204	0.00323363	0.00404204	0.00282943	0.00565885	0.00282943	0.00485044	0.00202102	0.000808407	0.000808407	0.00565885	0.000404204	0.00161681	0.000808407	0.00161681
31	35	146	0.21	10.7	13310	1936	1253534	1544.43	0.375517	0.28564	0.152893	0.102273	0.0573347	0.0594008	0.0433884	0.0222107	0.0196281	0.0304752	0.0206612	0.0196281	0.0170455	0.0118802	0.0144628	0.00929752	0.00516529	0.0072314	0.0139463	0.00619835	0.00464876	0.00464876	0.0036157	0.00464876	0.00671488	0.0072314	0.00413223	0.00206612	0.00568182	0.00413223	0.00258264	0	0.00981405	0.000516529	0.00206612	0.00103306	0.00103306	0.00206612	0.00103306	0.00103306	0.000516529
32	33	82	0.13	4.67	71942	11856	6695160	1770.83	0.395833	0.265688	0.161775	0.196103	0.0482456	0.0521255	0.043944	0.0230263	0.0219298	0.030027	0.0208333	0.0173752	0.0134109	0.00792848	0.00969973	0.0107962	0.00700067	0.00818151	0.00885628	0.00438596	0.00632591	0.00725371	0.00531377	0.00312078	0.00489204	0.0055668	0.00396424	0.00480769	0.00303644	0.00404858	0.00615722	0.00202429	0.00387989	0.00269906	0.000590418	0.00320513	0.00387989	0.000506073	0.000843455	0.0009278	0.00109649
33	39	119	0.15	5.54	82030	13384	7544784	1773.94	0.376195	0.291692	0.190675	0.176853	0.0487149	0.0564106	0.0446055	0.0277197	0.0209205	0.0242827	0.0219665	0.0168858	0.0168111	0.00769576	0.0114316	0.0127017	0.00769576	0.00590257	0.00978781	0.00687388	0.00829348	0.00425882	0.00306336	0.00575314	0.00493126	0.00769576	0.0037358	0.00381052	0.00545427	0.00276449	0.0102361	0.00328751	0.00635087	0.00112074	0.00149432	0.00328751	0.00194262	0.000672445	0.000597729	0.00164375	0.00156904
34	27	90	0.19	4.29	78670	12480	7307448	1707.85	0.400561	0.283734	0.182131	0.160978	0.0477564	0.0519231	0.0409455	0.0262821	0.0193109	0.0298878	0.0201122	0.0170673	0.015625	0.00865385	0.0119391	0.0105769	0.00865385	0.00809295	0.00953526	0.00504808	0.0108974	0.00528846	0.00649038	0.00400641	0.00536859	0.00841346	0.00280449	0.00496795	0.00296474	0.00400641	0.00761218	0.00288462	0.00552885	0.00272436	0.000801282	0.00224359	0.00304487	0.000721154	0.00120192	0.000721154	0.000560897
35	38	122	0.17	3.39	19186	2778	1731346	1604.53	0.351692	0.278978	0.195104	0.172426	0.0507559	0.0604752	0.0363571	0.0298776	0.0226782	0.0219582	0.0233981	0.0147588	0.0176386	0.00575954	0.0143988	0.0115191	0.00647948	0.00827934	0.00863931	0.00395968	0.012239	0.00467963	0.00467963	0.00575954	0.00287977	0.0100792	0.0025198	0.00431965	0.00215983	0.00395968	0.00935925	0.00431965	0.00431965	0.00179986	0.00323974	0.00215983	0.0025198	0.00143988	0.00143988	0.00179986	0.00143988
36	28	125	0.17	5.49	70312	11004	6364544	1728.95	0.346965	0.271447	0.177299	0.228462	0.0435296	0.0545256	0.0431661	0.0236278	0.0209015	0.0299891	0.0221738	0.0164486	0.0134497	0.00890585	0.00754271	0.00826972	0.00627045	0.00972374	0.0137223	0.00808797	0.00845147	0.00617957	0.00754271	0.00508906	0.00499818	0.0103599	0.00281716	0.00636132	0.00463468	0.00254453	0.00863322	0.00318066	0.0041803	0.00345329	0.000636132	0.00127226	0.00345329	0.00045438	0.00209015	0.00136314	0.00145402
37	37	90	0	3.91	10550	1706	995842	1713.12	0.240328	0.313599	0.178195	0.119578	0.0533411	0.045721	0.0498242	0.0240328	0.014068	0.0298945	0.0234467	0.0222743	0.0117233	0.00996483	0.007034	0.0128957	0.00996483	0.00762016	0.00937866	0.0052755	0.00293083	0.00586166	0.00468933	0	0.00234467	0.00586166	0.00234467	0.00293083	0.00117233	0.00410317	0.00410317	0.00410317	0.00820633	0	0.00117233	0.00468933	0	0.00117233	0.00117233	0.00410317	0.00234467
38	39	126	0	5.03	71490	10202	6773288	1506.21	0.249657	0.28318	0.189179	0.128602	0.0547932	0.0514605	0.0413644	0.0235248	0.0192119	0.0269555	0.0237208	0.0174476	0.0119584	0.00460694	0.0110763	0.0118604	0.00901784	0.00558714	0.00901784	0.00676338	0.00990002	0.00656734	0.00519506	0.0044109	0.00617526	0.0106842	0.00450892	0.0044109	0.0044109	0.00411684	0.00558714	0.00372476	0.00480298	0.00205842	0.00137228	0.00254852	0.0019604	0.0004901	0.00156832	0.00107822	0.00078416
39	36	94	0.11	3.96	15942	2580	1497080	1723.35	0.5	0.236047	0.163178	0.146512	0.0383721	0.0484496	0.0472868	0.0155039	0.0236434	0.0375969	0.0197674	0.0155039	0.0139535	0.00813953	0.00891473	0.00736434	0.00736434	0.00542636	0.0108527	0.00813953	0.00813953	0.00310078	0.00193798	0.00348837	0.00465116	0.00542636	0.00193798	0.00348837	0.00271318	0.00116279	0.0104651	0.00310078	0.00852713	0.00193798	0.000387597	0.00155039	0.00155039	0	0	0.000775194	0.000775194
40	32	120	0.3	3.39	73520	11814	6890552	1714.52	0.374556	0.275182	0.157864	0.151346	0.0455392	0.0496868	0.0442695	0.0246318	0.0196377	0.0293719	0.0243779	0.0166751	0.0112578	0.00922634	0.0126968	0.0141358	0.00600982	0.00550195	0.00863382	0.00465549	0.00931099	0.00457085	0.0054173	0.00330117	0.00558659	0.0063484	0.0027933	0.00380904	0.00262401	0.00287794	0.00702556	0.00253936	0.00474014	0.000761808	0.000761808	0.00135433	0.00321652	0.000931099	0.00126968	0.00245471	0.00110039
41	42	88	0	3.58	14890	2186	1480794	1476.24	0.308326	0.288655	0.160567	0.153248	0.0425435	0.0576395	0.0384263	0.0256176	0.0265325	0.026075	0.0237877	0.021043	0.0146386	0.00503202	0.010064	0.00686185	0.0137237	0.00503202	0.0073193	0.00182983	0.0128088	0.00548948	0.00457457	0.00228728	0.00411711	0.00823422	0.00457457	0.00228728	0.00182983	0.00274474	0.0118939	0.00457457	0.00457457	0.00503202	0.00228728	0.00548948	0.00457457	0	0.000457457	0.000914913	0.00182983
42	37	97	0.15	4.24	21874	3338	2148882	1553.37	0.309766	0.27172	0.168065	0.147394	0.0350509	0.0551228	0.04284	0.0266627	0.0170761	0.0230677	0.0263631	0.0122828	0.00718993	0.00748951	0.0119832	0.00748951	0.00479329	0.00479329	0.00958658	0.00419413	0.00838826	0.00718993	0.00659077	0.00419413	0.00599161	0.00898742	0.00509287	0.00659077	0.00329539	0.00449371	0.00419413	0.00479329	0.00329539	0.000599161	0.000898742	0.00119832	0.00239664	0.0014979	0.000299581	0	0.00299581
43	34	86	0.27	4.18	15614	2528	1426392	1772.3	0.358386	0.276503	0.162579	0.136472	0.0446994	0.0466772	0.039557	0.025712	0.0193829	0.034019	0.022943	0.0178006	0.0142405	0.0039557	0.00949367	0.0122627	0.0122627	0.00435127	0.0106804	0.00870253	0.00949367	0.00474684	0.00632911	0.0039557	0.00514241	0.00988924	0.00712025	0.0039557	0.00276899	0.0039557	0.00593354	0.00158228	0.00593354	0.000791139	0.000791139	0.00237342	0.00237342	0.00197785	0.000791139	0	0.00158228
44	32	105	0.15	3.5	17854	2874	1646232	1745.8	0.344468	0.266875	0.1611	0.214335	0.0466249	0.0452331	0.0368824	0.0236604	0.0167015	0.0288796	0.0271399	0.0187891	0.0118302	0.00800278	0.00730689	0.0125261	0.0118302	0.00869868	0.00974252	0.00730689	0.00869868	0.00487126	0.00869868	0.00347947	0.00835073	0.0121781	0.00626305	0.00347947	0.00417537	0.00243563	0.0104384	0.00487126	0.00417537	0.00243563	0.000695894	0.00139179	0.00417537	0.00278358	0.000695894	0.00139179	0
45	36	144	0.14	3.73	19550	3100	1832312	1691.85	0.327419	0.269677	0.168387	0.18	0.0487097	0.06	0.0387097	0.0235484	0.0193548	0.023871	0.0206452	0.0116129	0.0119355	0.00935484	0.0119355	0.00870968	0.00741935	0.00645161	0.00903226	0.00516129	0.00451613	0.00419355	0.00419355	0.00419355	0.00774194	0.0122581	0.00290323	0.00451613	0.0016129	0.00258065	0.00516129	0.00225806	0.00451613	0.00290323	0.000645161	0.00258065	0.000645161	0	0.00193548	0.00129032	0.00225806
46	38	140	0.17	8.87	89752	12906	8718856	1480.24	0.345188	0.278088	0.178909	0.0943747	0.0509066	0.0512165	0.0422284	0.0239424	0.0201457	0.0244073	0.0207655	0.0172013	0.0127073	0.00875562	0.0101503	0.00953045	0.0110801	0.00573377	0.00705098	0.0041841	0.00759337	0.00395165	0.00379668	0.00457152	0.00573377	0.00674105	0.00302185	0.00255695	0.00271192	0.00340927	0.0065086	0.00356423	0.00340927	0.00178212	0.00108477	0.00294437	0.0018596	0.0004649	0.00131722	0.0009298	0.00023245
47	36	113	0.2	3.59	65530	9912	6111178	1621.95	0.323749	0.284504	0.182203	0.152845	0.0450969	0.0595238	0.0450969	0.0276433	0.0178571	0.0246166	0.0291566	0.0193705	0.0154358	0.00978612	0.0103914	0.00968523	0.00958434	0.00605327	0.00696126	0.00706215	0.00675948	0.00403551	0.00464084	0.00282486	0.00726392	0.00504439	0.0025222	0.00343019	0.00272397	0.00322841	0.0066586	0.00282486	0.00534705	0.00090799	0.00131154	0.00282486	0.00141243	0.000403551	0.00131154	0.00211864	0.00121065
48	36	111	0.13	4.29	69696	10092	6478560	1557.75	0.391003	0.298058	0.189457	0.119302	0.0503369	0.0612366	0.0425089	0.0259612	0.0198177	0.0230876	0.025763	0.016845	0.0159532	0.00663892	0.0118906	0.0106025	0.00881887	0.00881887	0.00733254	0.00802616	0.00772889	0.00554895	0.0016845	0.00406262	0.00495442	0.0108006	0.00366627	0.00435989	0.00346809	0.00307174	0.00743163	0.00465715	0.00485533	0.00188268	0.00188268	0.00227903	0.00138724	0.00059453	0.000990884	0.000693619	0.00148633
49	40	95	0.25	3.75	71646	12828	6429068	1995.31	0.525491	0.229888	0.155129	0.252417	0.0468506	0.0457593	0.0354693	0.0199563	0.0162925	0.0236982	0.0183193	0.0155129	0.0108357	0.00849704	0.00912067	0.0105239	0.00896476	0.00576863	0.00927658	0.00670408	0.00662613	0.00358591	0.00592454	0.00249454	0.005145	0.0061584	0.00420954	0.00389772	0.00335204	0.00350795	0.00662613	0.00296227	0.00288432	0.00350795	0.00101341	0.0025725	0.00343	0.000311818	0.00101341	0.00132523	0.00116932
50	32	89	0.14	4.77	13768	2352	1241406	1894.63	0.493622	0.259354	0.161139	0.144558	0.0433673	0.042517	0.0501701	0.0242347	0.0153061	0.0289116	0.0323129	0.0144558	0.00892857	0.00722789	0.00892857	0.0042517	0.00510204	0.00382653	0.0136054	0.00595238	0.00637755	0.00297619	0.00552721	0.00340136	0.00467687	0.00935374	0.00255102	0.00510204	0.00255102	0.00212585	0.00765306	0.00595238	0.0085034	0.00170068	0.00297619	0	0.00170068	0.00212585	0.00085034	0.00170068	0.00127551
51	29	140	0	3.87	10798	1736	991060	1751.66	0.398041	0.276498	0.1803	0.194124	0.0489631	0.0564516	0.047235	0.0218894	0.0138249	0.0339862	0.0288018	0.0184332	0.0115207	0.00403226	0.0132488	0.00460829	0.00864055	0.00748848	0.0115207	0.00806452	0.00864055	0.00345622	0.00979263	0.00230415	0.00345622	0.00576037	0.00403226	0.00230415	0.00633641	0.00230415	0.00230415	0.00403226	0.0103687	0.00403226	0.000576037	0.00115207	0	0.000576037	0.00288018	0.00230415	0.000576037
52	34	102	0.15	3.44	72654	13646	6412228	2128.12	0.366041	0.209878	0.142386	0.544628	0.0394255	0.0390591	0.0345889	0.0210318	0.0138502	0.0275539	0.0200791	0.0135571	0.010919	0.00894035	0.00996629	0.0115052	0.00894035	0.0110655	0.00981973	0.00989301	0.00527627	0.00652206	0.00798769	0.00417705	0.00571596	0.00512971	0.0027847	0.00388392	0.00498315	0.00410377	0.00608237	0.00205188	0.00725487	0.0035908	0.00190532	0.00227173	0.00688847	0.0011725	0.00344423	0.00329767	0.00102594
53	35	111	0	3.12	70960	12064	6393126	1887.03	0.303796	0.228946	0.155172	0.444131	0.0489887	0.0428548	0.0363064	0.0250332	0.0189821	0.0288462	0.020557	0.0135113	0.0156664	0.00770889	0.0094496	0.00961538	0.0085378	0.0100298	0.0145889	0.0192308	0.00779178	0.00704576	0.00936671	0.00439324	0.00455902	0.00837202	0.00364721	0.00455902	0.00348143	0.00654841	0.00596817	0.003813	0.00547082	0.00406167	0.00207228	0.00356432	0.0132626	0.00223806	0.0056366	0.00116048	0.00132626
54	31	125	0.17	4.05	74120	10874	6800110	1599.09	0.314604	0.293544	0.18089	0.14622	0.0479125	0.0540739	0.0478205	0.0290601	0.0192202	0.0231745	0.0273129	0.0156336	0.0140703	0.00855251	0.0088284	0.00947214	0.00763289	0.00606952	0.00836859	0.00551775	0.00965606	0.00505794	0.00505794	0.00358654	0.00597756	0.00698915	0.00413831	0.00432224	0.00459812	0.0044142	0.00910429	0.00285084	0.00524186	0.0022071	0.000827662	0.00285084	0.00165532	0.000459812	0.00137944	0.00036785	0.00165532
55	38	88	0.15	4.78	18082	2638	1741280	1514.98	0.415845	0.287339	0.173995	0.13116	0.0515542	0.0625474	0.040182	0.0265353	0.0235027	0.0238817	0.0257771	0.0208491	0.0147839	0.0128886	0.0125095	0.0132676	0.0060652	0.0075815	0.00530705	0.00682335	0.0121304	0.0045489	0.00644428	0.0045489	0.0030326	0.0075815	0.0045489	0.00492798	0.0045489	0.00265353	0.0125095	0.00492798	0.0030326	0.0045489	0.00189538	0.0030326	0.00227445	0.000379075	0.00189538	0.00075815	0.00113723
56	26	95	0.12	4.36	17876	2608	1672792	1559.07	0.341641	0.290644	0.185583	0.142638	0.0394939	0.0506135	0.0460123	0.0256902	0.0195552	0.0302914	0.0268405	0.0157209	0.0145706	0.0065184	0.0134202	0.00766871	0.0065184	0.00881902	0.00843558	0.0053681	0.0115031	0.00613497	0.00613497	0.00766871	0.00728528	0.00920245	0.00345092	0.00383436	0.0053681	0.0053681	0.00766871	0.00613497	0.00191718	0.00421779	0.00153374	0.00268405	0.00383436	0.00306748	0.00230061	0	0.00191718
57	40	87	0.13	5.68	14492	2116	1380032	1533.3	0.394612	0.297259	0.155482	0.103025	0.0359168	0.0406427	0.055293	0.0326087	0.0245747	0.0155955	0.0155955	0.0127599	0.0118147	0.00283554	0.0122873	0.00897921	0.00992439	0.00992439	0.00614367	0.00519849	0.0122873	0.00378072	0.00094518	0.00519849	0.00425331	0.0122873	0.00189036	0.00378072	0.00189036	0.00283554	0.0047259	0.00661626	0.00519849	0	0	0.00189036	0.00378072	0	0	0.00094518	0
58	36	85	0	3.85	13102	2066	1207580	1710.86	0.470474	0.273959	0.144724	0.152469	0.0479187	0.054211	0.0406583	0.0208132	0.0203291	0.0188771	0.0300097	0.0164569	0.018393	0.00822846	0.00774443	0.0053243	0.00774443	0.00871249	0.00726041	0.00726041	0.00242014	0.00774443	0.00484027	0.00435624	0.00774443	0.00338819	0.00193611	0.00193611	0.00193611	0.00290416	0.00871249	0.000968054	0.00338819	0.000968054	0	0	0	0	0.000968054	0	0.000968054
59	40	115	0	3.67	13296	2088	1255802	1662.68	0.372126	0.329981	0.154693	0.0957854	0.0421456	0.0536398	0.039272	0.0320881	0.0244253	0.0301724	0.0258621	0.0167625	0.00957854	0.00766284	0.0138889	0.01341	0.00718391	0.00670498	0.00862069	0.00574713	0.00718391	0.00574713	0.00335249	0.000957854	0.00383142	0.00335249	0.00239464	0.00478927	0.00143678	0.00383142	0.00718391	0.00191571	0	0.00287356	0.000957854	0	0.000957854	0.000957854	0.000957854	0.000478927	0
60	36	123	0	5.26	11934	1852	1087884	1702.39	0.512419	0.278618	0.145248	0.111771	0.062635	0.0448164	0.0566955	0.0194384	0.0237581	0.0269978	0.0167387	0.0205184	0.0156587	0.00701944	0.012959	0.0037797	0.00809935	0.0075594	0.00971922	0.00269978	0.0107991	0.00701944	0.00215983	0.00431965	0.00269978	0.012959	0.00107991	0.00269978	0.000539957	0.00647948	0.00593952	0.00323974	0.00593952	0.00215983	0.00161987	0.000539957	0.00107991	0	0.000539957	0.00161987	0.000539957
61	40	107	0.13	5.01	21618	3114	2021968	1540.08	0.34939	0.285164	0.166667	0.115928	0.0491329	0.0513809	0.0436737	0.0285806	0.0186256	0.0205523	0.019589	0.0183044	0.0192678	0.00513809	0.00931278	0.0138086	0.00770713	0.00931278	0.00706487	0.00256904	0.00481696	0.00449583	0.00256904	0.00128452	0.00802826	0.00867052	0.00578035	0.0032113	0.0032113	0.000963391	0.00449583	0.00545922	0.00289017	0.00128452	0.000963391	0.00256904	0.000642261	0.00128452	0.000642261	0.00160565	0
62	36	109	0.17	4.7	20238	3172	1901804	1667.89	0.319672	0.304224	0.180958	0.1529	0.0564313	0.054855	0.0501261	0.0274275	0.0135561	0.0252207	0.0315259	0.0145019	0.0126103	0.0075662	0.0075662	0.00819672	0.00693569	0.00819672	0.0100883	0.00283733	0.00851198	0.00346784	0.00504414	0.00283733	0.00788146	0.00882724	0.00157629	0.00472888	0.0037831	0.00220681	0.00630517	0.00409836	0.00598991	0.00126103	0.00252207	0.00126103	0.00189155	0.00126103	0.000945776	0.00189155	0.00157629
63	41	78	0.12	5.04	76820	11588	7033354	1647.58	0.400673	0.288488	0.183552	0.124784	0.0484984	0.0513462	0.045737	0.0290818	0.016914	0.0245081	0.0237314	0.0156196	0.0135485	0.00811184	0.0103555	0.0126855	0.00862962	0.00595444	0.010787	0.00655851	0.00837073	0.00604073	0.00267518	0.00302037	0.0044011	0.00647221	0.00233	0.00336555	0.00465999	0.00327925	0.00785295	0.00250259	0.00483259	0.00172592	0.00129444	0.00250259	0.000690369	0	0.00146703	0.00112185	0.000345185
64	36	88	0.15	3.1	85552	12350	7920716	1559.2	0.376518	0.283968	0.170607	0.145263	0.0540891	0.0540891	0.0497976	0.0277733	0.0183806	0.0234818	0.0223482	0.0165992	0.0136842	0.00663968	0.0106073	0.0112551	0.00639676	0.00680162	0.00963563	0.00518219	0.00939271	0.00502024	0.00477733	0.00380567	0.00631579	0.00906883	0.00259109	0.0042915	0.0037247	0.0037247	0.00663968	0.00323887	0.0054251	0.00242915	0.00097166	0.00202429	0.000647773	0.00048583	0.00194332	0.00145749	0.00161943
65	29	92	0.13	3.32	75736	11674	6945880	1680.71	0.406202	0.289447	0.184341	0.123265	0.0541374	0.0587631	0.0430015	0.0276683	0.0208155	0.0226144	0.0250985	0.0177317	0.0162755	0.00770944	0.0111359	0.0115642	0.0103649	0.0082234	0.00985095	0.00625321	0.0073668	0.00651019	0.00556793	0.00222717	0.00651019	0.00668151	0.00351208	0.00402604	0.0041117	0.00419736	0.0101936	0.00256981	0.00445434	0.00188453	0.00128491	0.0041117	0.00171321	0.000513963	0.00119925	0.00145623	0.000942265
66	34	106	0.21	5.08	10584	1496	1000122	1495.82	0.362968	0.282086	0.158422	0.119652	0.0561497	0.0501337	0.0454545	0.0227273	0.0180481	0.0200535	0.0254011	0.0220588	0.0147059	0.00601604	0.0140374	0.0120321	0.00668449	0.00534759	0.00735294	0.0026738	0.00935829	0.00534759	0.00601604	0.00668449	0.0040107	0.00802139	0.0040107	0.000668449	0.00668449	0.00334225	0.00735294	0.0013369	0.0013369	0	0	0	0.0013369	0	0	0.0013369	0
67	42	115	0.3	9.37	12040	1618	1160218	1394.57	0.38937	0.300371	0.178616	0.0902349	0.039555	0.0599506	0.0482077	0.0234858	0.0228677	0.0296663	0.0228677	0.012979	0.012979	0.00556242	0.00988875	0.00865266	0.00803461	0.00618047	0.00556242	0.012979	0.00618047	0.00679852	0.00370828	0.00494438	0.00865266	0.00432633	0.00432633	0.00123609	0.00370828	0.00185414	0.0105068	0.00123609	0.00618047	0.000618047	0.00123609	0	0.00309023	0.00185414	0	0.00123609	0.00247219
68	35	121	0.17	3.57	14832	2142	1349010	1587.83	0.378618	0.297852	0.169935	0.133053	0.0480859	0.0546218	0.0480859	0.035014	0.0149393	0.0200747	0.0261438	0.0144725	0.0154062	0.00793651	0.00933707	0.0112045	0.00606909	0.0112045	0.0130719	0.00420168	0.012605	0.00653595	0.00140056	0.00326797	0.00793651	0.00793651	0.00233427	0.00373483	0.00513539	0.00186741	0.0070028	0.00140056	0.00420168	0.00466853	0	0.000933707	0.00373483	0.000933707	0.000933707	0.000933707	0.00186741
69	33	133	0	3.22	16724	2896	1451394	1995.32	0.357735	0.263467	0.171961	0.198204	0.0573204	0.0593923	0.0359116	0.0303867	0.0276243	0.0348757	0.0262431	0.0224448	0.0176105	0.00517956	0.00690608	0.0086326	0.0093232	0.00587017	0.00966851	0.00621547	0.0089779	0.00448895	0.00414365	0.00414365	0.00241713	0.00828729	0.00241713	0.00690608	0.00517956	0.00345304	0.00759669	0.00276243	0.00345304	0.00103591	0.00207182	0.00345304	0.00345304	0	0	0	0.000345304
70	39	122	0	5.53	15670	2366	1436680	1646.85	0.26754	0.287828	0.175402	0.152578	0.0490279	0.0524091	0.043956	0.0257819	0.0224007	0.0240913	0.0224007	0.0126796	0.0156382	0.00718512	0.0126796	0.0101437	0.0118343	0.0101437	0.00803043	0.0114117	0.00803043	0.00338123	0.00380389	0.00422654	0.00633981	0.0105664	0.00295858	0.00549451	0.00253593	0.00380389	0.00633981	0.00253593	0.00380389	0.00338123	0.00211327	0	0.00338123	0.000845309	0.000845309	0.00126796	0.00126796
71	37	71	0.29	3.24	16878	2584	1476086	1750.58	0.337848	0.284056	0.183437	0.120356	0.0386997	0.0603715	0.0433437	0.0247678	0.0178019	0.0267028	0.0216718	0.0143189	0.00890093	0.0112229	0.0112229	0.0131579	0.0158669	0.00580495	0.00657895	0.00773994	0.0116099	0.00619195	0.00193498	0.00541796	0.00812693	0.00580495	0.00425697	0.00464396	0.00232198	0.00464396	0.0100619	0.00503096	0.00696594	0.000773994	0.000773994	0.00619195	0	0.000773994	0.00193498	0.00193498	0.00154799
72	41	97	0.12	3.46	79682	11932	7679178	1553.81	0.357694	0.275645	0.161415	0.104509	0.0422394	0.0443346	0.0411498	0.0252263	0.0212035	0.0236339	0.0232149	0.0166778	0.0127389	0.00804559	0.0125712	0.0110627	0.00720751	0.00595039	0.00972176	0.00419041	0.00628562	0.00477707	0.00293329	0.00368756	0.00368756	0.00494469	0.00234663	0.00435803	0.00243044	0.00351995	0.0071237	0.00209521	0.00419041	0.00226282	0.00159236	0.00226282	0.00125712	0.000251425	0.000670466	0.00142474	0.0010057
73	31	79	0.13	3.32	67468	10412	6189144	1682.3	0.461007	0.265655	0.166923	0.145409	0.0475413	0.0471571	0.0465809	0.0224741	0.0180561	0.0229543	0.0280446	0.0168075	0.0154629	0.00835574	0.0103726	0.00912409	0.00701114	0.0082597	0.00950826	0.00701114	0.00720323	0.00518632	0.00278525	0.00489819	0.00480215	0.00729927	0.00412985	0.00403381	0.00422589	0.00307338	0.00595467	0.00336151	0.00461007	0.00403381	0.0020169	0.0013446	0.00115252	0.00153669	0.00144065	0.0013446	0.00144065
74	33	116	0.6	6.23	12882	1798	1262552	1424.1	0.328699	0.261402	0.16129	0.0984427	0.0500556	0.0617353	0.0406007	0.0317019	0.0216908	0.0261402	0.0239155	0.00945495	0.0105673	0.00444939	0.00611791	0.00778643	0.00500556	0.00667408	0.00444939	0.0083426	0.0177976	0.00667408	0.00500556	0.00166852	0.0100111	0.00889878	0.00222469	0.00389321	0.00111235	0.00444939	0.00500556	0.00278087	0.00389321	0.00444939	0.00222469	0.00111235	0	0.00111235	0	0.00333704	0
75	31	85	0.13	6.15	15000	2196	1431172	1534.41	0.361566	0.285064	0.150273	0.0942623	0.0555556	0.0496357	0.0514572	0.0277778	0.0122951	0.0241348	0.0295993	0.010929	0.0177596	0.00819672	0.0104736	0.00865209	0.0100182	0.00455373	0.00546448	0.00591985	0.00364299	0.00273224	0.00637523	0.00318761	0.00728597	0.00227687	0.00318761	0.00273224	0.00455373	0.00591985	0.00409836	0.00182149	0.00409836	0.00227687	0	0.00318761	0.00227687	0.00182149	0	0.000910747	0.00182149
76	37	91	0.1	5.1	15280	2160	1499490	1440.49	0.330556	0.274074	0.181944	0.099537	0.0476852	0.0518519	0.0425926	0.0291667	0.0268519	0.025	0.0240741	0.012963	0.00972222	0.0125	0.0087963	0.00601852	0.0125	0.00231481	0.00833333	0.0101852	0.0087963	0.00601852	0.00648148	0.00462963	0.0037037	0.00324074	0.00324074	0.00462963	0.00416667	0.00601852	0.00972222	0.00185185	0.00555556	0.00185185	0.00138889	0.00185185	0.000925926	0.000925926	0.00138889	0.0037037	0.00138889
77	33	112	0.16	5.53	17702	2602	1575012	1652.05	0.276326	0.299769	0.229823	0.0887779	0.0441968	0.0488086	0.0457341	0.0295926	0.0226749	0.0176787	0.0322829	0.0196003	0.0226749	0.00807071	0.00614912	0.00614912	0.0119139	0.00538048	0.0076864	0.00499616	0.00730208	0.00538048	0.00499616	0.00499616	0.0057648	0.00691776	0.00345888	0.00345888	0.00461184	0.00269024	0.0103766	0.00461184	0.00653344	0.00076864	0.00076864	0.00307456	0.00153728	0.00153728	0.0019216	0.00153728	0
78	37	123	0.16	10.7	80118	12108	7690224	1574.47	0.421952	0.28444	0.166914	0.0616947	0.046333	0.0465808	0.0417906	0.0235382	0.018335	0.0200694	0.0218038	0.0158573	0.0104889	0.00768087	0.0110671	0.0099108	0.0090849	0.00487281	0.00768087	0.00437727	0.0090849	0.00536835	0.00264288	0.00280806	0.00503799	0.00586389	0.00371655	0.00198216	0.00338619	0.00280806	0.00718533	0.00189957	0.00355137	0.00173439	0.00132144	0.00189957	0.00024777	0	0.00107367	0.00016518	0.0008259
79	25	121	0.29	11.5	15244	2132	1481216	1439.36	0.32364	0.296904	0.170263	0.0806754	0.0454972	0.0464353	0.0454972	0.0272045	0.0145403	0.0253283	0.0234522	0.0121951	0.00891182	0.00562852	0.0145403	0.00984991	0.00750469	0.00891182	0.0121951	0.00469043	0.011257	0.00562852	0.00375235	0.00422139	0.00562852	0.00562852	0.00140713	0.00422139	0.00187617	0.00187617	0.00703565	0.00375235	0.00375235	0.00187617	0.000938086	0.0032833	0	0.000938086	0.000469043	0.000938086	0
80	32	89	0	5.46	55648	8258	5312962	1554.31	0.295592	0.261686	0.163236	0.148462	0.0457738	0.0440785	0.0431097	0.0224025	0.0201017	0.0214338	0.0236135	0.015379	0.0124728	0.00557036	0.0108985	0.00859772	0.00799225	0.00932429	0.00666021	0.00666021	0.00835553	0.00653911	0.00702349	0.0021797	0.00472269	0.0044805	0.00411722	0.00314846	0.00290627	0.00387503	0.00484379	0.00302737	0.00532817	0.00157423	0.00181642	0.00157423	0.00242189	0.000847663	0.00242189	0.000484379	0.000726568
81	37	78	0.14	5.27	14990	2188	1426410	1533.92	0.349634	0.27925	0.140768	0.140311	0.0438757	0.0452468	0.0447898	0.0196527	0.0150823	0.0333638	0.0255941	0.0201097	0.0132541	0.00959781	0.011883	0.00959781	0.0100548	0.00731261	0.00548446	0.00228519	0.0109689	0.00639854	0.00685558	0.00137112	0.00365631	0.0109689	0.00274223	0.00182815	0.000457038	0.00731261	0.00822669	0.00365631	0.00319927	0	0.00274223	0.00319927	0.00457038	0	0.00274223	0.000914077	0.00137112
82	35	121	0.16	3.57	64882	9622	6213500	1548.56	0.308148	0.248285	0.145084	0.10476	0.0441696	0.037726	0.0409478	0.0242153	0.0140303	0.0241114	0.0213053	0.0126793	0.0112243	0.00737892	0.00665142	0.00519642	0.00769071	0.0050925	0.00561214	0.00353357	0.00582	0.00446893	0.00457285	0.00301393	0.00426107	0.00706714	0.0021825	0.00311785	0.0036375	0.00270214	0.00737892	0.00322178	0.00374143	0.00270214	0.000935356	0.00155893	0.00197464	0.000207857	0.00135107	0.000623571	0.000519642
83	26	92	0	3.37	14200	2202	1374078	1602.53	0.347866	0.207993	0.12852	0.184832	0.0349682	0.0354223	0.0326975	0.0127157	0.0163488	0.0186194	0.0199818	0.0113533	0.0168029	0.00499546	0.0118074	0.00726612	0.00772025	0.00999092	0.0113533	0.00181653	0.0118074	0.010445	0.00544959	0.00408719	0.00408719	0.00408719	0.00499546	0.00317893	0.00590372	0.00181653	0.00999092	0.0013624	0.00953678	0.00181653	0	0.0013624	0.0013624	0.0013624	0.00181653	0	0
84	30	149	0.3	5.05	13300	2128	1280516	1661.83	0.323778	0.229793	0.165414	0.12688	0.0451128	0.0526316	0.0399436	0.0216165	0.0225564	0.018797	0.0253759	0.0150376	0.012218	0.00469925	0.012218	0.0117481	0.00892857	0.00328947	0.0056391	0.00516917	0.00422932	0.0056391	0.00422932	0.00516917	0.0075188	0.0112782	0.00093985	0.0018797	0.0018797	0.0018797	0.0093985	0.0056391	0.0056391	0.000469925	0.0018797	0.0037594	0.00234962	0	0.00328947	0	0.0018797
85	34	132	0.16	3.4	63200	9732	6205722	1568.23	0.246198	0.23284	0.156905	0.194205	0.0403822	0.0442869	0.0399712	0.0235306	0.0165434	0.0272298	0.0203453	0.0151048	0.0115084	0.00760378	0.00760378	0.00811755	0.00739827	0.00678175	0.00698726	0.00647349	0.0082203	0.00431566	0.0040074	0.00287711	0.00215783	0.00678175	0.00513769	0.00431566	0.00318537	0.00318537	0.00780929	0.00246609	0.00462392	0.00215783	0.00123305	0.00123305	0.00544595	0.000513769	0.00123305	0.00113029	0.00113029
86	36	119	0.23	3.53	64990	9580	6329040	1513.66	0.343841	0.241754	0.151461	0.135177	0.0406054	0.0422756	0.0391441	0.0195198	0.0168058	0.0196242	0.0218163	0.0127349	0.0102296	0.00574113	0.00939457	0.0091858	0.00490605	0.00605428	0.00615866	0.00605428	0.00688935	0.00511482	0.00615866	0.00344468	0.00448852	0.00803758	0.00302714	0.0039666	0.00407098	0.00334029	0.00427975	0.00177453	0.0039666	0.00250522	0.00114823	0.00177453	0.000939457	0.000835073	0.000939457	0.00146138	0.000835073
87	35	119	0.3	4.19	56492	8552	5523658	1548.25	0.329514	0.237956	0.145697	0.137629	0.0418616	0.0454864	0.0346118	0.022334	0.0221001	0.0260758	0.0236202	0.0187091	0.012044	0.0073667	0.00853601	0.00818522	0.00806829	0.00643124	0.00771749	0.00643124	0.00760056	0.00456034	0.00584659	0.00268943	0.00374181	0.00771749	0.0022217	0.00385875	0.00409261	0.00315716	0.00643124	0.00140318	0.00409261	0.00268943	0.000233863	0.00128625	0.00292329	0.000233863	0.00163704	0.000584659	0.000350795
88	36	120	0.15	5.47	10452	1514	1012126	1495.86	0.266182	0.252312	0.142008	0.120211	0.0508587	0.0389696	0.0323646	0.0184941	0.0138705	0.0198151	0.015852	0.0217966	0.010568	0.00594452	0.0112285	0.0165125	0.00198151	0.00858653	0.00462351	0.00924703	0.00528402	0.00726552	0.00264201	0.00264201	0.00198151	0.00264201	0.00528402	0.00198151	0.00198151	0.00198151	0.00726552	0.00528402	0.00462351	0.00264201	0.001321	0.001321	0	0	0.00264201	0.001321	0.000660502
89	38	101	0.1	3.42	60680	10296	5746594	1791.67	0.275155	0.238733	0.147047	0.302933	0.0417638	0.0501166	0.0387529	0.0204934	0.0198135	0.0304002	0.0247669	0.0117521	0.0119464	0.00699301	0.00874126	0.00709013	0.00883838	0.00728438	0.0125291	0.0118493	0.00874126	0.00767288	0.00922688	0.0042735	0.00407925	0.00971251	0.00320513	0.00281663	0.00650738	0.00621601	0.00475913	0.0042735	0.00456488	0.00301088	0.000971251	0.000777001	0.00514763	0.000777001	0.00359363	0.00145688	0.00165113
90	38	163	0.28	3.26	15664	2364	1477422	1600.08	0.331218	0.282995	0.184856	0.0922166	0.0439932	0.0562606	0.0406091	0.0258037	0.0266497	0.0224196	0.0266497	0.0173435	0.0143824	0.00592217	0.00634518	0.00592217	0.00592217	0.00338409	0.0135364	0.0135364	0.00761421	0.00803723	0.00126904	0.00634518	0.00592217	0.00338409	0.00507614	0.00169205	0.000423012	0.00211506	0.00507614	0.000846024	0.00592217	0.000846024	0.00253807	0.00211506	0.00253807	0.00211506	0.000846024	0.000846024	0.00211506
91	29	95	0.16	7.24	13918	1858	1350096	1376.2	0.413348	0.300323	0.21098	0.118945	0.0457481	0.0489774	0.050592	0.0236814	0.0188375	0.0317546	0.0231432	0.0182992	0.010226	0.00376749	0.0113025	0.010226	0.010226	0.00861141	0.00861141	0.00592034	0.00753498	0.00914962	0.00592034	0.00322928	0.00376749	0.00753498	0.00269107	0.00538213	0.00107643	0.00430571	0.00861141	0.00430571	0.00592034	0.00107643	0.00107643	0.00107643	0.00161464	0	0.00107643	0	0
92	40	76	0.3	3.3	20502	3114	1842610	1689.99	0.378613	0.316313	0.173089	0.112396	0.0456005	0.061657	0.0494541	0.0314708	0.019589	0.014772	0.0224791	0.0189467	0.0154143	0.0105973	0.0112396	0.0109184	0.0102762	0.00834939	0.0134875	0.00610148	0.0112396	0.00674374	0.0032113	0.00256904	0.00385356	0.00706487	0.00417469	0.0032113	0.00449583	0.00385356	0.00899165	0.00481696	0.007386	0.000642261	0.000963391	0.00128452	0.00192678	0	0	0.00192678	0.00128452
93	27	95	0.13	3.45	18566	2968	1726228	1719.36	0.72473	0.241914	0.169474	0.0865903	0.0478437	0.0367251	0.0421159	0.0195418	0.0188679	0.0198787	0.0215633	0.0128032	0.0124663	0.00707547	0.0148248	0.0117925	0.00707547	0.00707547	0.00640162	0.00505391	0.00471698	0.00303235	0.00640162	0.0037062	0.00673854	0.00438005	0.00202156	0.0037062	0.00539084	0.00505391	0.00876011	0.00336927	0.00303235	0.00168464	0.00202156	0.00269542	0.00101078	0	0	0	0.000673854
94	40	101	0.3	15.5	14104	2154	1328720	1621.11	0.453575	0.273909	0.197307	0.141597	0.0450325	0.0519963	0.038533	0.0259981	0.0236769	0.0222841	0.0218199	0.0208914	0.0125348	0.0106778	0.0102136	0.00789229	0.00649954	0.0106778	0.00603528	0.00510678	0.00928505	0.00557103	0.00185701	0.00324977	0.00835655	0.0097493	0.00371402	0.00417827	0.00139276	0.00649954	0.00464253	0.00417827	0.00464253	0.00371402	0.000928505	0.000464253	0	0.000928505	0.000928505	0.000928505	0
95	36	90	0.22	4.07	16270	2610	1502852	1736.7	0.424904	0.27433	0.189655	0.16705	0.0478927	0.0498084	0.0417625	0.0203065	0.0237548	0.0252874	0.0206897	0.010728	0.0114943	0.00574713	0.00804598	0.00881226	0.0111111	0.00689655	0.00651341	0.0103448	0.00842912	0.00536398	0.00306513	0.00766284	0.00766284	0.0111111	0.0045977	0.00651341	0.00421456	0.00613027	0.00574713	0.00306513	0.00421456	0.00421456	0.00114943	0	0.00344828	0	0.00153257	0.000766284	0.00153257
96	33	102	0	3.75	14186	2100	1368218	1534.84	0.548095	0.27619	0.171429	0.0914286	0.0404762	0.047619	0.0490476	0.022381	0.0228571	0.03	0.0190476	0.0209524	0.0128571	0.00857143	0.0128571	0.00952381	0.00666667	0.00952381	0.0133333	0.00380952	0.00809524	0.00380952	0.00190476	0.00666667	0.00904762	0.00619048	0.00285714	0.00380952	0.00428571	0.0052381	0.0104762	0.00285714	0.00190476	0.00285714	0	0.00047619	0.00190476	0.00190476	0.000952381	0	0
97	35	107	0.15	3.96	15014	2200	1390960	1581.64	0.601818	0.269545	0.197273	0.0840909	0.04	0.0431818	0.0468182	0.0259091	0.0145455	0.0218182	0.0309091	0.00818182	0.0159091	0.00636364	0.0113636	0.0109091	0.00409091	0.00772727	0.00545455	0.00636364	0.00409091	0.00636364	0.00363636	0.00227273	0.00136364	0.005	0.00454545	0.00227273	0.00136364	0.00454545	0.00409091	0.00636364	0.00318182	0.00181818	0.000909091	0.00181818	0.00181818	0.000454545	0.00181818	0.00272727	0.00181818
98	38	92	0.14	6.66	17398	2588	1623336	1594.25	0.536321	0.294049	0.194745	0.0784389	0.0502318	0.0583462	0.0401855	0.0285935	0.0100464	0.0142968	0.0146832	0.0150696	0.0139104	0.00734158	0.0127512	0.0123648	0.011592	0.0104328	0.00850077	0.00579598	0.0131376	0.00540958	0.0011592	0.0119784	0.00540958	0.0100464	0.000772798	0.00270479	0.000772798	0.00425039	0.0127512	0.00231839	0.00347759	0.000772798	0.00231839	0.000772798	0	0.000772798	0.000772798	0	0.00347759
99	31	125	0.22	15	67130	9826	6230778	1577.01	0.559638	0.292591	0.189497	0.0607572	0.0565846	0.0483411	0.0472217	0.0273763	0.0205577	0.023102	0.024425	0.0203542	0.012009	0.0090576	0.0131284	0.0113983	0.00875229	0.00681864	0.00834521	0.00630979	0.00763281	0.00519031	0.00376552	0.00407083	0.00620802	0.00692042	0.0031549	0.00508854	0.00468146	0.00335844	0.00773458	0.00234073	0.00580094	0.00274781	0.000508854	0.00234073	0.00183187	0.000610625	0.00162833	0.000814166	0.00122125
100	28	121	0.27	3.12	15374	2368	1432266	1653.32	0.430743	0.246199	0.17103	0.252111	0.0472973	0.0519426	0.0413851	0.0236486	0.0160473	0.0291385	0.0211149	0.0101351	0.0101351	0.00591216	0.00633446	0.00717905	0.00675676	0.00380068	0.00464527	0.00760135	0.00675676	0.00380068	0.00844595	0.00295608	0.00422297	0.00886824	0.00295608	0.00168919	0.00126689	0.00211149	0.00506757	0.000844595	0.00717905	0.000844595	0	0.00253378	0.00675676	0.000422297	0.00168919	0.000844595	0.00126689
101	38	90	0.21	3.9	67570	10744	6330908	1697.07	0.403946	0.250652	0.165115	0.24395	0.0403016	0.0530529	0.038347	0.0191735	0.0139613	0.030994	0.018522	0.0121929	0.0108898	0.00614296	0.0110759	0.0101452	0.00753909	0.00781832	0.00884214	0.00744602	0.00707372	0.00679449	0.00632911	0.00372301	0.00493299	0.00716679	0.00483991	0.00344378	0.00307148	0.00483991	0.00716679	0.00400223	0.00474684	0.00279226	0.000744602	0.0018615	0.00456069	9.30752e-05	0.00204765	0.000930752	0.0018615
102	29	151	0	3.22	12040	1798	1111186	1618.09	0.409344	0.265295	0.167408	0.102892	0.0567297	0.0717464	0.0444939	0.0250278	0.0155729	0.0183537	0.0216908	0.0200222	0.00611791	0.00444939	0.00945495	0.00611791	0.00889878	0.00222469	0.0122358	0.00111235	0.0100111	0.00556174	0.000556174	0	0.0116796	0.012792	0.00166852	0.00222469	0.00278087	0.00222469	0.00723026	0.00111235	0.00222469	0.00222469	0.00222469	0.00111235	0	0.00166852	0.00111235	0.000556174	0.00111235
103	32	79	0.18	3.29	74932	11110	7049496	1576	0.337804	0.30018	0.182988	0.0713771	0.050495	0.0463546	0.0456346	0.0255626	0.020072	0.0193519	0.0278128	0.0181818	0.0132313	0.00945095	0.0137714	0.0117912	0.010171	0.00432043	0.00738074	0.00612061	0.00774077	0.00378038	0.00351035	0.00342034	0.00378038	0.00513051	0.00288029	0.00585059	0.00423042	0.00369037	0.00909091	0.00369037	0.0050405	0.00243024	0.00126013	0.0019802	0.00126013	0.000630063	0.000720072	0.00153015	0.000450045
104	40	87	0.12	3.1	15070	2068	1430542	1445.61	0.410058	0.268375	0.166828	0.108801	0.0594778	0.0565764	0.0444874	0.0222437	0.0178917	0.0222437	0.0183752	0.0135397	0.0101547	0.00773694	0.0159574	0.012089	0.00725338	0.00676983	0.00967118	0.00531915	0.00435203	0.00290135	0.00290135	0.00290135	0.00386847	0.00435203	0.00531915	0.00338491	0.00241779	0.00435203	0.00531915	0.00193424	0.00338491	0.000967118	0.000967118	0.000967118	0.00725338	0	0.00338491	0	0
105	30	85	0.22	3.51	12212	1822	1155334	1577.03	0.432492	0.255214	0.165203	0.0570801	0.0433589	0.0406147	0.0400659	0.0164654	0.0208562	0.0208562	0.0312843	0.0170143	0.00713502	0.00384193	0.00768386	0.00603732	0.00603732	0.00384193	0.00548847	0.00713502	0.00493963	0.00768386	0.00274424	0.00329308	0.00329308	0.00493963	0.00548847	0.00493963	0.00219539	0.00439078	0.00658617	0.00274424	0.00713502	0.00274424	0.00274424	0.00329308	0.00164654	0.00164654	0	0	0
106	34	151	0.11	3.34	85102	12638	7911048	1597.51	0.302421	0.299256	0.197658	0.0811837	0.0477132	0.0534895	0.0504035	0.0276151	0.0203355	0.0235797	0.0303846	0.0164583	0.0127394	0.00680487	0.00973255	0.0108403	0.0110777	0.00577623	0.00799177	0.00530147	0.00854566	0.0056971	0.00458933	0.00451021	0.00625099	0.00664662	0.00474759	0.00490584	0.00229467	0.00490584	0.00648837	0.00356069	0.00712138	0.00166166	0.0011869	0.00221554	0.00134515	0.000712138	0.00158253	0.00253205	0.000870391
107	26	131	0.15	3.7	12676	1798	1165302	1542.95	0.405451	0.324249	0.226363	0.080089	0.0561735	0.0361513	0.0472747	0.0261402	0.0189099	0.0450501	0.0211346	0.0189099	0.0122358	0.00667408	0.0155729	0.0155729	0.0083426	0.0100111	0.00889878	0.0122358	0.0144605	0.00222469	0.00778643	0.00444939	0.00222469	0.00389321	0.00444939	0.00500556	0.00389321	0.00222469	0.00389321	0.00111235	0.00333704	0.00389321	0	0.00111235	0.00222469	0.00111235	0.00166852	0	0
108	31	82	0	3.28	61958	8914	5765210	1546.17	0.40801	0.293583	0.187121	0.0803231	0.0526139	0.0522773	0.0481265	0.0268118	0.0216513	0.0228853	0.0249046	0.0209782	0.0108818	0.0072919	0.0086381	0.010433	0.00807718	0.00605789	0.00785282	0.0066188	0.00673098	0.0059457	0.00325331	0.00482387	0.00325331	0.00751627	0.00347768	0.00639444	0.00415077	0.00392641	0.00964775	0.00381422	0.00538479	0.0020193	0.000785282	0.00179493	0.000448732	0.000336549	0.00123401	0.000560915	0.000673098
109	41	116	0.18	5.56	10760	1430	1023748	1396.83	0.388811	0.262238	0.207692	0.0755245	0.0468531	0.0615385	0.0370629	0.0230769	0.0181818	0.0391608	0.0286713	0.0153846	0.00979021	0.00909091	0.00629371	0.0132867	0.00909091	0.00839161	0.00839161	0.0041958	0.013986	0.0125874	0.0013986	0	0.0048951	0.00769231	0.0034965	0.0027972	0.0013986	0.0020979	0.00699301	0.0013986	0.00699301	0.0013986	0.0013986	0	0.0020979	0	0.000699301	0.000699301	0.000699301
110	39	116	0.1	3.6	14016	2126	1299798	1635.64	0.47413	0.259643	0.162747	0.0860771	0.0545626	0.0555033	0.0395108	0.0253998	0.0239887	0.0202258	0.0202258	0.014111	0.00893697	0.00235183	0.0136406	0.0103481	0.0112888	0.0056444	0.00611477	0.00893697	0.00611477	0.0056444	0.00188147	0.00376294	0.00470367	0.00658514	0.0028222	0.00329257	0.0028222	0.00376294	0.00235183	0.0014111	0.0042333	0	0.000940734	0.0028222	0.0014111	0.000940734	0.0028222	0.000940734	0
111	30	88	0.21	5.05	79734	11478	7483088	1533.86	0.360342	0.311117	0.184266	0.0633386	0.0485276	0.048789	0.0489632	0.028315	0.018383	0.0236975	0.0284022	0.0186444	0.014114	0.00749259	0.00845095	0.00932218	0.00801533	0.00592438	0.00705698	0.00592438	0.00967067	0.00522739	0.00322356	0.0026137	0.00531451	0.0082767	0.00453041	0.00444328	0.00348493	0.00287507	0.00696986	0.00435616	0.00557588	0.00235233	0.000784109	0.00200383	0.000696986	0.000784109	0.000348493	0.000696986	0.000435616
112	37	93	0	3.02	77592	11450	7205078	1589.16	0.343581	0.284279	0.179389	0.158603	0.0456769	0.0532751	0.0447162	0.0244541	0.0201747	0.0235808	0.0252402	0.0164192	0.0122271	0.00768559	0.0104803	0.0107424	0.00925764	0.00733624	0.010393	0.00864629	0.0131878	0.00620087	0.00384279	0.00305677	0.00646288	0.00646288	0.00358079	0.00401747	0.00384279	0.00305677	0.00759825	0.00270742	0.00593886	0.00139738	0.000611354	0.00131004	0.00262009	0.00122271	0.00104803	0.00244541	0.00148472
113	39	112	0.12	4.47	11100	1448	1061904	1363.59	0.328039	0.327348	0.176796	0.119475	0.0400552	0.0379834	0.0462707	0.0179558	0.0089779	0.0248619	0.0220994	0.0200276	0.0145028	0.00690608	0.00759669	0.00552486	0.0103591	0.0089779	0.00621547	0.00621547	0.00828729	0.00828729	0.00207182	0.00414365	0.00759669	0.00759669	0.00552486	0.00690608	0.000690608	0.00414365	0.015884	0.00483425	0.00138122	0.00138122	0.00138122	0	0.00276243	0	0.000690608	0	0.00345304
114	33	83	0.16	4.57	71974	10292	6636436	1550.83	0.280995	0.297998	0.193063	0.088904	0.0511077	0.0517878	0.0452779	0.0312864	0.0177808	0.0213758	0.0274971	0.0163234	0.013117	0.00845317	0.00893898	0.00874466	0.00991061	0.00524679	0.00825884	0.00476098	0.0115624	0.00466382	0.00310921	0.00359503	0.00660707	0.00777303	0.00476098	0.00427517	0.00505247	0.00349786	0.00932763	0.004178	0.00272056	0.00174893	0.000874466	0.00242907	0.00106879	0.000777303	0.000777303	0.00155461	0.000582977
115	35	98	0	3.47	77652	11330	7185450	1576.8	0.366637	0.303619	0.17308	0.115446	0.0453663	0.0548985	0.0464254	0.0300971	0.0220653	0.0271845	0.0263019	0.0162401	0.0143866	0.00776699	0.0104148	0.00962048	0.00759047	0.00679612	0.00564872	0.00564872	0.00988526	0.00423654	0.00485437	0.00414828	0.0059135	0.00670786	0.00247132	0.00353045	0.00441306	0.00326567	0.00803177	0.00397176	0.00503089	0.00238305	0.00105914	0.00264784	0.00105914	0.000882613	0.00132392	0.0011474	0.000529568
116	29	121	0.12	5.23	12720	1736	1217096	1426.35	0.282258	0.28341	0.224078	0.0881336	0.062212	0.0547235	0.0380184	0.0207373	0.0224654	0.0236175	0.0247696	0.0195853	0.00864055	0.0103687	0.016129	0.0115207	0.0103687	0.00576037	0.00518433	0.00748848	0.00806452	0.00460829	0.00633641	0.00460829	0.00288018	0.00345622	0.00288018	0.00518433	0.00576037	0.00288018	0.00864055	0	0.00172811	0.00172811	0.00345622	0.00345622	0.000576037	0	0.00115207	0	0.000576037
117	35	104	0.2	3.57	81098	11892	7508924	1583.72	0.309536	0.30777	0.190632	0.114783	0.0524723	0.0554995	0.0449882	0.0295156	0.0198453	0.0228725	0.0281702	0.0153044	0.0145476	0.00554995	0.0105113	0.00647494	0.00933401	0.00496132	0.00664312	0.00723175	0.0094181	0.00546586	0.00454087	0.00386815	0.00546586	0.00689539	0.0034477	0.00630676	0.00311134	0.00269088	0.00706357	0.00454087	0.00546586	0.00260679	0.000420451	0.00193407	0.00193407	0.00025227	0.00117726	0.000336361	0.00151362
118	36	118	0.17	3.4	15224	2164	1458940	1483.27	0.253235	0.295749	0.17976	0.102588	0.0508318	0.0425139	0.0549908	0.0304991	0.0194085	0.0212569	0.0355823	0.0166359	0.012939	0.00785582	0.0064695	0.00970425	0.00878004	0.0064695	0.00554529	0.00508318	0.00831793	0.00184843	0.00600739	0.00508318	0.00369686	0.0064695	0.00323475	0.00184843	0.00369686	0.00184843	0.00462107	0.000924214	0.00554529	0.000462107	0.00138632	0.00231054	0.00277264	0.000462107	0.00323475	0	0
119	40	88	0.13	5.17	16874	2400	1619978	1481.5	0.374583	0.265	0.164583	0.105417	0.0429167	0.0583333	0.0370833	0.0183333	0.0195833	0.0295833	0.0220833	0.02	0.0141667	0.00375	0.0141667	0.00791667	0.00708333	0.00791667	0.0108333	0.0025	0.00625	0.00583333	0.00375	0.000833333	0.00833333	0.00625	0.00333333	0.00458333	0.00166667	0.00125	0.00625	0.00333333	0.00333333	0.00125	0	0.00166667	0.00166667	0.000416667	0	0.000833333	0.000833333
120	27	86	0.27	5.6	14166	1858	1381038	1345.36	0.312164	0.258342	0.193219	0.0710441	0.0495156	0.0446717	0.0392896	0.0290635	0.0129171	0.0182992	0.0258342	0.0220667	0.0118407	0.00968784	0.00592034	0.010226	0.0080732	0.00322928	0.00968784	0.00645856	0.00592034	0.00269107	0.00269107	0.00215285	0.00322928	0.00430571	0.00215285	0.00322928	0.00430571	0.00215285	0.00376749	0	0.00592034	0	0.000538213	0.00107643	0.00215285	0	0.00161464	0	0
121	37	94	0	3.19	16484	2440	1569446	1554.69	0.417213	0.248361	0.162295	0.0594262	0.0356557	0.0459016	0.0454918	0.022541	0.0209016	0.0241803	0.0311475	0.0159836	0.0139344	0.0057377	0.0102459	0.00901639	0.0110656	0.00655738	0.00860656	0.00614754	0.0102459	0.00409836	0.00163934	0.00409836	0.00368852	0.0045082	0.00204918	0.00245902	0.00245902	0.0057377	0.00614754	0.00163934	0.00286885	0.00491803	0.000819672	0.00368852	0	0.000819672	0.000819672	0.000819672	0.00122951
122	36	90	0	3.56	71796	10642	6923726	1537.03	0.264988	0.282842	0.162751	0.123191	0.0448224	0.0470776	0.0428491	0.0235858	0.0237737	0.0226461	0.0221763	0.01729	0.0141891	0.0109942	0.0123097	0.0129675	0.0118399	0.00845706	0.00761135	0.00563804	0.00958466	0.00563804	0.00441646	0.00375869	0.00601391	0.00667168	0.00385266	0.0054501	0.00507423	0.00206728	0.00770532	0.00338282	0.00498027	0.00216125	0.000845706	0.00281902	0.00140951	0.000939673	0.00112761	0.000281902	0.000375869
123	34	99	0.94	3.74	15158	2510	1323120	1897.03	0.978884	0.184064	0.141036	0.111952	0.0410359	0.0354582	0.0215139	0.0143426	0.0231076	0.0211155	0.0163347	0.0163347	0.0139442	0.0115538	0.00796813	0.00956175	0.0059761	0.00796813	0.00438247	0.00796813	0.00358566	0.00398406	0.00517928	0.0059761	0.00239044	0.00478088	0.00438247	0.00278884	0.000796813	0.00119522	0.00796813	0.000796813	0.00199203	0.00278884	0	0.00278884	0.000796813	0.00199203	0	0.000796813	0
124	27	100	0	3.48	16180	2304	1542282	1493.89	0.388889	0.265625	0.193576	0.0902778	0.0499132	0.0494792	0.0386285	0.0269097	0.0234375	0.0230035	0.0251736	0.0112847	0.0112847	0.00651042	0.00520833	0.00737847	0.00911458	0.00868056	0.00607639	0.00564236	0.00520833	0.00520833	0.00607639	0.00173611	0.00434028	0.0104167	0.00347222	0.00390625	0.00651042	0.00477431	0.00737847	0.00347222	0.00737847	0.00173611	0.00130208	0.000868056	0.000434028	0	0.00173611	0	0.000868056
125	38	86	0	3.77	17424	2220	1718612	1291.74	0.281982	0.29009	0.168468	0.112162	0.0540541	0.0527027	0.0463964	0.0297297	0.0184685	0.0234234	0.0202703	0.0175676	0.0166667	0.0036036	0.00765766	0.00720721	0.00810811	0.00990991	0.0103604	0.0027027	0.00765766	0.00405405	0.00675676	0.00585586	0.00405405	0.00405405	0.0036036	0.00225225	0.00495495	0.00675676	0.00540541	0.00540541	0.00540541	0.0018018	0.000900901	0.0018018	0.0036036	0	0.00045045	0.0018018	0.000900901
126	42	110	0.12	3.58	64758	9026	6163914	1464.33	0.289275	0.299247	0.183248	0.0861954	0.0512963	0.0500776	0.049302	0.024374	0.0210503	0.0221582	0.0258143	0.0152892	0.0168402	0.007423	0.00897407	0.00753379	0.00842012	0.00819854	0.00587193	0.00542876	0.00697984	0.00542876	0.00387769	0.00288057	0.00454243	0.00941724	0.00421006	0.00332373	0.0036561	0.00321294	0.00697984	0.00276978	0.00531797	0.00110791	0.00155107	0.00132949	0.0012187	0.000886328	0.000553955	0.00132949	0.00144028
127	31	124	0.11	3.93	16194	2320	1515772	1530.57	0.278879	0.287931	0.193103	0.0887931	0.0590517	0.0681034	0.0366379	0.0206897	0.0206897	0.0189655	0.0241379	0.0215517	0.0185345	0.0107759	0.00818966	0.00646552	0.00862069	0.00732759	0.00948276	0.00646552	0.0103448	0.00387931	0.00172414	0.00646552	0.00517241	0.00905172	0.00603448	0.00560345	0.00258621	0.00258621	0.00387931	0.00301724	0.00431034	0	0.00344828	0	0	0.000862069	0.000862069	0.00172414	0.000431034
128	35	97	0.11	4.63	10560	1510	1020650	1479.45	0.427815	0.290066	0.168212	0.130464	0.0582781	0.0695364	0.0430464	0.0251656	0.0231788	0.0350993	0.0258278	0.0152318	0.0145695	0.0112583	0.0178808	0.0192053	0.00397351	0.00927152	0.0152318	0.00927152	0.0125828	0.00728477	0.00331126	0.00463576	0.00463576	0.00529801	0.00264901	0.0013245	0.00529801	0.00662252	0.00794702	0.0013245	0.00397351	0.0013245	0	0.00331126	0.00264901	0	0.0013245	0.0013245	0
129	37	113	0.11	3.57	15960	2562	1474064	1738.05	0.520687	0.272053	0.188134	0.114754	0.04879	0.0507416	0.0468384	0.0249805	0.0148322	0.029274	0.0230289	0.0136612	0.0152225	0.00897736	0.0128806	0.0136612	0.00741608	0.00741608	0.00507416	0.00273224	0.0078064	0.0058548	0.0039032	0.0039032	0.00624512	0.00663544	0.00468384	0.00624512	0.00117096	0.00312256	0.00741608	0.00078064	0.0039032	0.0019516	0	0.00156128	0.00078064	0.00039032	0	0	0.00039032
130	37	74	0.11	3.15	51558	7818	4676782	1671.66	0.46815	0.298414	0.184702	0.0988744	0.0503965	0.0547455	0.044001	0.0304426	0.0226401	0.0260936	0.0244308	0.0153492	0.0112561	0.0063955	0.00741878	0.00831415	0.0107444	0.00856997	0.00972116	0.00716296	0.0103607	0.00550013	0.0038373	0.00613968	0.0038373	0.00793042	0.0025582	0.00319775	0.00370939	0.00358148	0.0089537	0.00473267	0.00460476	0.00179074	0.00166283	0.00345357	0.00063955	0.00025582	0.00076746	0.00153492	0.00038373
131	35	77	0	3.43	59884	8376	5800038	1444.13	0.335482	0.272087	0.193649	0.116523	0.0485912	0.0458453	0.0422636	0.0186246	0.0216094	0.0303247	0.0210124	0.016595	0.0127746	0.00441738	0.00990926	0.0100287	0.00907354	0.00585005	0.00871538	0.00692455	0.00907354	0.00405922	0.00370105	0.00358166	0.00382044	0.00453677	0.00346227	0.00310411	0.0032235	0.00286533	0.00859599	0.00262655	0.00298472	0.00250716	0.000358166	0.00262655	0.00131328	0.000596944	0.00095511	0.000716332	0.00202961
132	33	126	0.3	3.98	11296	1648	1077066	1530.08	0.331917	0.28216	0.208131	0.105583	0.0467233	0.0442961	0.0394417	0.0315534	0.0182039	0.0224515	0.0218447	0.0200243	0.0145631	0.0212379	0.00849515	0.0103155	0.0133495	0.00667476	0.0121359	0.00606796	0.00606796	0.00364078	0.00424757	0.00182039	0.00546117	0.00242718	0.00242718	0.00546117	0.00303398	0.00182039	0.00485437	0.00121359	0.0103155	0.00364078	0	0.00485437	0	0.00121359	0.000606796	0.00121359	0.00121359
133	36	94	0	3.25	12886	1778	1264412	1406.19	0.441507	0.26378	0.169854	0.0832396	0.0511811	0.0494938	0.0354331	0.0208099	0.0219348	0.0320585	0.0208099	0.0174353	0.0101237	0.00674916	0.0123735	0.0106862	0.00337458	0.00899888	0.00843645	0.00449944	0.00787402	0.00281215	0.00674916	0.00112486	0.00112486	0.00337458	0.00787402	0.00618673	0.00337458	0.00506187	0.00337458	0.00337458	0.0056243	0.00112486	0.00112486	0.00168729	0.00224972	0	0.00112486	0	0
134	52	90	0.28	7.87	14152	1930	1346024	1433.85	0.334197	0.281865	0.177202	0.0715026	0.0533679	0.0518135	0.0466321	0.0279793	0.0186528	0.0310881	0.0279793	0.0134715	0.0150259	0.0103627	0.0119171	0.0124352	0.00569948	0.00829016	0.00673575	0.00466321	0.00518135	0.00777202	0.00362694	0.00207254	0.00569948	0.00414508	0.00259067	0.00207254	0.00259067	0.00259067	0.00777202	0.00310881	0.00518135	0	0.00207254	0.00103627	0	0.000518135	0	0.00103627	0.00103627
135	36	109	0.15	3.21	79056	13164	7146826	1841.94	0.555986	0.248633	0.166439	0.125874	0.0455029	0.0518839	0.0416287	0.0254482	0.0174719	0.032361	0.0218019	0.0183075	0.0116226	0.00698876	0.010863	0.0101033	0.00736858	0.00554543	0.00873595	0.00622911	0.00941963	0.00417806	0.00470981	0.00432999	0.0053935	0.00638104	0.0025828	0.00425403	0.00478578	0.00463385	0.00820419	0.00182315	0.00486174	0.00235491	0.000455789	0.00212701	0.00227894	0.000455789	0.000607718	0.000759648	0.000835612
136	40	79	0.11	4.48	14046	2034	1326634	1533.2	0.460669	0.261554	0.185349	0.123402	0.0516224	0.0550639	0.0412979	0.0235988	0.0186824	0.0201573	0.0255654	0.0172075	0.0117994	0.00393314	0.00786627	0.00737463	0.00786627	0.00540806	0.00737463	0.00786627	0.00589971	0.00491642	0.00589971	0.00196657	0.00835792	0.00884956	0.00147493	0.00196657	0.00196657	0.00442478	0.00491642	0.00196657	0.00688299	0.000491642	0.000983284	0.00196657	0	0	0.00147493	0.00344149	0.000983284
137	33	95	0.21	5.52	18048	2860	1642072	1741.7	0.465385	0.312587	0.172727	0.070979	0.0506993	0.0534965	0.0506993	0.0286713	0.0136364	0.0325175	0.022028	0.0192308	0.00874126	0.00839161	0.0143357	0.0104895	0.00699301	0.00384615	0.00839161	0.0041958	0.00629371	0.00314685	0.0048951	0.00559441	0.00559441	0.0104895	0.0041958	0.00734266	0.00384615	0.000699301	0.00944056	0.00314685	0.0034965	0.0020979	0.00104895	0.0041958	0.0013986	0.000699301	0.00034965	0.0013986	0.00314685
138	33	81	0.16	5.37	14572	2208	1385980	1593.1	0.543025	0.262228	0.17346	0.124547	0.0430254	0.0548007	0.0366848	0.0285326	0.017663	0.0190217	0.0298913	0.0163043	0.0194746	0.00951087	0.0158514	0.0131341	0.00996377	0.0113225	0.0108696	0.00271739	0.0131341	0.00588768	0.000905797	0.00362319	0.00543478	0.00769928	0.00769928	0.00271739	0.00724638	0.00271739	0.00317029	0.000905797	0.00543478	0.00271739	0.00226449	0.00181159	0	0.00226449	0	0.00181159	0
139	25	89	0.16	9.14	13766	1916	1289232	1486.16	0.399269	0.305846	0.224426	0.098643	0.0506263	0.0631524	0.0407098	0.0281837	0.0208768	0.0224426	0.0313152	0.0193111	0.0146138	0.0104384	0.0219207	0.0109603	0.00991649	0.00835073	0.0125261	0.00626305	0.00939457	0.00887265	0.00730689	0.00730689	0.0120042	0.00417537	0.00365344	0.00469729	0.0026096	0.00469729	0.00626305	0.00313152	0.00574113	0.00313152	0.00313152	0.00208768	0.00156576	0	0.000521921	0.00104384	0
140	37	128	0.23	4.22	82880	12584	7702594	1633.74	0.451287	0.27535	0.185712	0.116497	0.0471233	0.0487127	0.0449777	0.0266211	0.0158932	0.0226478	0.0230451	0.0139065	0.0115226	0.00802606	0.0116815	0.0103306	0.00905912	0.00476796	0.00921805	0.008185	0.00683408	0.00452956	0.00500636	0.00214558	0.00500636	0.00739034	0.00238398	0.0034965	0.00198665	0.00317864	0.00953592	0.00325811	0.00437063	0.00190718	0.00119199	0.00206612	0.00111252	0.000953592	0.00119199	0.00222505	0.00079466
141	30	109	0.21	3.05	80886	13080	7277650	1797.28	0.596407	0.267966	0.16896	0.102752	0.0504587	0.0499235	0.0415138	0.0245413	0.0179664	0.0246177	0.0227829	0.0131498	0.0123089	0.00818043	0.00948012	0.0088685	0.00825688	0.00810398	0.0108563	0.00603976	0.00955657	0.00565749	0.00405199	0.00458716	0.00535168	0.0059633	0.00351682	0.00229358	0.00489297	0.00336391	0.00695719	0.00229358	0.00611621	0.0016055	0.000993884	0.00214067	0.000458716	0.000917431	0.00107034	0.000764526	0.000993884
142	30	112	0.3	3.08	13664	2014	1258950	1599.75	0.478153	0.265641	0.185204	0.126117	0.0441907	0.0412115	0.0486594	0.0258193	0.0178749	0.0263158	0.0168818	0.0163853	0.00943396	0.00744786	0.0114201	0.00844091	0.00993049	0.0129096	0.0129096	0.00397219	0.00794439	0.00446872	0.00297915	0.00297915	0.010427	0.00695134	0.00397219	0.00347567	0.00496524	0.00546177	0.00496524	0.00446872	0.00993049	0.00148957	0.000993049	0.0019861	0.000993049	0	0.000496524	0	0.0019861
143	35	90	0.3	10	13228	1738	1273656	1364.58	0.487342	0.27618	0.179517	0.093786	0.056962	0.0552359	0.0350978	0.0195627	0.00690449	0.018412	0.0327963	0.0189873	0.00575374	0.00805524	0.0143843	0.00402762	0.00920598	0.00747986	0.00747986	0.00402762	0.00920598	0.00345224	0.00115075	0.00345224	0.00517837	0.00402762	0.00345224	0.00115075	0.00402762	0.00460299	0.00460299	0.00287687	0.00632911	0.000575374	0.00172612	0.00172612	0.00115075	0.0023015	0.00115075	0	0.00172612
144	39	122	0.15	4.53	68516	10452	6345384	1647.18	0.514925	0.277459	0.179774	0.105434	0.047455	0.0498469	0.043054	0.0266935	0.017987	0.0247799	0.0240145	0.0195178	0.0122465	0.00908917	0.0134902	0.010907	0.0093762	0.0058362	0.011194	0.0054535	0.0097589	0.00755836	0.00497512	0.00306162	0.0054535	0.00774971	0.00382702	0.00296594	0.00526215	0.00181783	0.00717566	0.00296594	0.00459242	0.00200918	0.00124378	0.00239189	0.00153081	0.000478377	0.000765404	0.000669728	0.00124378
145	27	94	0.2	4.77	13072	1890	1224858	1543.04	0.438095	0.238095	0.170899	0.110582	0.0566138	0.0587302	0.0412698	0.0232804	0.0216931	0.00952381	0.0253968	0.021164	0.0111111	0.00529101	0.0169312	0.0121693	0.0037037	0.0026455	0.00846561	0.0047619	0.00952381	0.0037037	0.0047619	0.00687831	0.0042328	0.00687831	0.0021164	0.0042328	0.0037037	0.00687831	0.0037037	0	0.0047619	0.00529101	0	0.0010582	0.0010582	0	0.0015873	0	0.000529101
146	38	112	0.15	4.54	15614	2244	1488584	1507.47	0.465686	0.266488	0.166667	0.140374	0.0441176	0.0481283	0.0338681	0.0209447	0.0120321	0.0240642	0.0249554	0.0151515	0.00935829	0.00891266	0.0129234	0.0138146	0.00935829	0.00534759	0.00846702	0.00356506	0.00980392	0.00757576	0.0026738	0.00356506	0.00980392	0.00757576	0.00222816	0.00445633	0.00178253	0.00623886	0.00935829	0.00178253	0.00534759	0.00311943	0.0013369	0.00311943	0.00178253	0.0026738	0.0013369	0	0.00311943
147	33	106	0.29	4.99	82066	12028	7589254	1584.87	0.386681	0.290988	0.192634	0.0916196	0.0521284	0.0580313	0.0456435	0.0261058	0.0203691	0.0251081	0.0261058	0.017875	0.0133023	0.00848021	0.00906219	0.0103924	0.011307	0.00690057	0.0111407	0.00681743	0.00748254	0.00673429	0.00424011	0.00266046	0.00814766	0.00872963	0.00299302	0.00399069	0.00440639	0.00415697	0.00748254	0.00349185	0.00482208	0.00166279	0.00166279	0.00241104	0.00116395	0.000249418	0.00141337	0.00108081	0.000831393
148	24	81	0.3	3.81	86074	12172	8050142	1512.02	0.378738	0.294528	0.183536	0.107213	0.0530726	0.0523332	0.04535	0.0308084	0.0207854	0.024811	0.0258791	0.0180743	0.0133914	0.00764049	0.00961222	0.00994085	0.00936576	0.00698324	0.00796911	0.00624384	0.011091	0.00755833	0.00262898	0.00377917	0.0070654	0.00624384	0.00328623	0.00336839	0.00418994	0.00509366	0.00985869	0.00402563	0.00558659	0.00197174	0.000985869	0.00254683	0.00238252	0.000657246	0.000821558	0.00139665	0.000821558
149	33	116	0.23	3.17	13674	1976	1278144	1545.99	0.477227	0.261134	0.17915	0.105263	0.0379555	0.0450405	0.0263158	0.0273279	0.0177126	0.027834	0.0177126	0.0242915	0.0121457	0.00809717	0.0121457	0.0111336	0.00506073	0.00809717	0.00708502	0.00455466	0.00455466	0.00860324	0.00455466	0.00607287	0.00759109	0.00860324	0.00303644	0.00253036	0.00354251	0.00607287	0.00607287	0.00303644	0.00657895	0.000506073	0.00202429	0.00101215	0.00101215	0	0.00202429	0	0
150	40	87	0.29	4.79	69722	9896	6420654	1541.28	0.357821	0.297191	0.19998	0.097211	0.0488076	0.0600243	0.0458771	0.0274859	0.0219281	0.0236459	0.023747	0.0205133	0.0120251	0.00980194	0.0125303	0.0127324	0.00879143	0.00788197	0.00858933	0.00727567	0.00828618	0.00737672	0.00323363	0.00434519	0.00788197	0.00980194	0.00353678	0.00242522	0.00313258	0.00434519	0.00788197	0.00323363	0.00616411	0.00151576	0.000707357	0.00141471	0.00131366	0	0.000606306	0.000808407	0.00111156
151	35	94	0.2	3.19	17952	2594	1634954	1586.59	0.393215	0.327679	0.180416	0.0913647	0.040478	0.0497301	0.0470316	0.0250578	0.0181187	0.0265998	0.0327679	0.0200463	0.00848111	0.00462606	0.0146492	0.0073246	0.00616808	0.00192753	0.0104086	0.00462606	0.0104086	0.00501157	0.00346955	0.00231303	0.00539707	0.00231303	0.00346955	0.00192753	0.00385505	0.00501157	0.0107941	0.00115652	0.00578258	0.00346955	0.00308404	0.00269854	0.00077101	0.00077101	0.00154202	0	0.00115652
152	35	88	0.3	3.28	67480	10566	6272268	1684.56	0.459493	0.265853	0.167518	0.130513	0.0435359	0.0439144	0.0394662	0.0247965	0.0167518	0.0253644	0.0212001	0.0133447	0.0139125	0.00955896	0.00974825	0.0100322	0.00955896	0.00643574	0.00908575	0.00492145	0.00643574	0.00567859	0.00397501	0.00388037	0.00511073	0.00653038	0.00378573	0.00293394	0.00293394	0.00444823	0.00955896	0.00198751	0.0048268	0.00208215	0.000757146	0.00321787	0.00151429	0.000851789	0.000473216	0.00198751	0.000189286
153	35	79	0.55	4.99	10366	1368	996408	1372.93	0.363304	0.259503	0.18348	0.11038	0.0416667	0.0584795	0.0482456	0.0190058	0.0219298	0.0226608	0.0270468	0.00877193	0.0255848	0.00804094	0.0138889	0.0146199	0.00950292	0.00365497	0.00584795	0.00219298	0.0168129	0.00365497	0.00804094	0.00584795	0.00292398	0.00511696	0.00438596	0.00292398	0.00146199	0.00438596	0.00146199	0.00292398	0.00219298	0.000730994	0.00146199	0.00219298	0.00438596	0	0	0.000730994	0.00146199
154	32	122	0.26	5.95	14558	2168	1332208	1627.37	0.291052	0.282749	0.175277	0.103321	0.0428967	0.054428	0.0502768	0.0281365	0.0262915	0.0309041	0.0276753	0.025369	0.0129151	0.0101476	0.0152214	0.0106089	0.00276753	0.0050738	0.00922509	0.00322878	0.00691882	0.0050738	0.00369004	0.000461255	0.0147601	0.00738007	0.00369004	0.00184502	0.00322878	0.00691882	0.00645756	0.00461255	0.00738007	0.000461255	0.000461255	0.00230627	0.00138376	0.00138376	0	0.000922509	0.00184502
155	26	90	0.21	3.79	74090	11116	6808850	1632.58	0.358582	0.270511	0.175423	0.200162	0.0474091	0.0558654	0.0400324	0.0248291	0.0229399	0.0257287	0.0195214	0.0169126	0.0143937	0.00683699	0.0105254	0.00989565	0.00782656	0.0047679	0.00746671	0.00503778	0.00899604	0.00611731	0.00548759	0.00305865	0.00467794	0.0086362	0.0043181	0.00413818	0.00377834	0.00314861	0.00692695	0.00413818	0.0052177	0.00278877	0.00134941	0.00224901	0.00260885	0.000359842	0.00170925	0.00125945	0.000809644
156	40	120	0.3	7.36	12886	1846	1165266	1584.19	0.337486	0.299567	0.200433	0.0834236	0.0590466	0.0541712	0.0433369	0.0276273	0.0102925	0.0216685	0.0308776	0.0140845	0.0102925	0.00975081	0.0130011	0.00704225	0.0119177	0.00487541	0.00595883	0.00162514	0.0119177	0.00433369	0.00379198	0.00379198	0.00866739	0.00758397	0.00487541	0.00650054	0.00866739	0.00379198	0.00866739	0.00216685	0.00650054	0.00108342	0.00216685	0	0	0.00108342	0.00162514	0	0.00108342
157	32	85	0.29	3.3	70390	10236	6604020	1549.97	0.404259	0.286733	0.169988	0.107366	0.0493357	0.0480657	0.0446463	0.0249121	0.0194412	0.0243259	0.0266706	0.0177804	0.0116256	0.00791325	0.0110395	0.00996483	0.0102579	0.00820633	0.00830403	0.00468933	0.00732708	0.00508011	0.00537319	0.00293083	0.00459164	0.00732708	0.0051778	0.00459164	0.00185619	0.00185619	0.00820633	0.00283314	0.00449394	0.00205158	0.000293083	0.000976944	0.00166081	0.000195389	0.00185619	0.000683861	0.0017585
158	37	102	0.27	6.14	11504	1680	1044822	1607.93	0.405952	0.282143	0.161905	0.119048	0.0494048	0.0470238	0.0458333	0.0261905	0.0214286	0.027381	0.0190476	0.0107143	0.0178571	0.00535714	0.00535714	0.00178571	0.00833333	0.00952381	0.00892857	0.0077381	0.00178571	0.00238095	0.00119048	0.00714286	0.00297619	0.0130952	0.00238095	0.00357143	0.00178571	0.00178571	0.0077381	0.0047619	0.00178571	0	0.000595238	0.00297619	0.00119048	0.00178571	0.000595238	0	0.000595238
159	34	129	0.17	4.24	77116	11184	7109896	1573.02	0.372318	0.276735	0.180526	0.126699	0.0511445	0.0522175	0.044975	0.0270923	0.0206545	0.0224428	0.0222639	0.0162732	0.0133226	0.00804721	0.00858369	0.00974607	0.0086731	0.00822604	0.0107296	0.00545422	0.00831545	0.00536481	0.00438126	0.00438126	0.00554363	0.00724249	0.00447067	0.00625894	0.00312947	0.00509657	0.00751073	0.00286123	0.00491774	0.00223534	0.00107296	0.0019671	0.00232475	0.00026824	0.000715308	0.000715308	0.000715308
160	41	88	0.15	3.32	13010	1948	1227620	1586.81	0.39271	0.263347	0.194045	0.13193	0.0497947	0.0462012	0.0513347	0.0205339	0.023614	0.0225873	0.0246407	0.0143737	0.0143737	0.00667351	0.0102669	0.0138604	0.00205339	0.0102669	0.0102669	0.00462012	0.00821355	0.00513347	0.00770021	0.00102669	0.00718686	0.00256674	0.00205339	0.00102669	0.000513347	0.00154004	0.00718686	0.00205339	0.00462012	0.00154004	0.00102669	0.00102669	0	0	0	0.00462012	0.000513347
161	26	90	0	3.12	74378	11118	6961036	1597.18	0.449451	0.27397	0.17818	0.0980392	0.0538766	0.0475805	0.0456017	0.0243749	0.0192481	0.0230257	0.0239252	0.0178989	0.0137615	0.00809498	0.011243	0.00728548	0.00611621	0.00764526	0.00791509	0.0062961	0.00683576	0.00431732	0.00503688	0.0038676	0.00656593	0.00863465	0.00350783	0.00359777	0.00260838	0.00431732	0.00575643	0.00341788	0.00377766	0.00251844	0.00134916	0.000449721	0.000899442	0.000269833	0.00062961	0.00116928	0.00134916
162	36	104	0.93	3.11	16370	2666	1484730	1795.61	0.621905	0.249062	0.15979	0.0952738	0.048012	0.0551388	0.0408852	0.0236309	0.0123781	0.028132	0.0255064	0.0142536	0.00825206	0.0060015	0.0101275	0.0112528	0.00225056	0.00450113	0.0105026	0.00375094	0.00525131	0.00375094	0.00187547	0.00412603	0.00525131	0.00900225	0.00412603	0.00375094	0.00262566	0.00412603	0.00525131	0.00225056	0.00750188	0.00225056	0.00187547	0.00262566	0.00150038	0.00150038	0	0.00150038	0.000750188
163	35	129	0.19	5.68	66778	9542	6134322	1555.51	0.403165	0.290086	0.184238	0.103018	0.0483127	0.0535527	0.0438063	0.02358	0.0205408	0.0233704	0.0262	0.0192832	0.0113184	0.00744079	0.0144624	0.0134144	0.00754559	0.00744079	0.00859359	0.00544959	0.00922239	0.00744079	0.00366799	0.00419199	0.00555439	0.00712639	0.00419199	0.0030392	0.00366799	0.00356319	0.00723119	0.00335359	0.00639279	0.00262	0.0016768	0.001572	0.0019912	0.000523999	0.000838399	0.002096	0.0012576
164	34	112	0.16	3.71	74114	10012	6985382	1433.28	0.315222	0.289952	0.195066	0.0872952	0.0464443	0.0564323	0.048342	0.02497	0.0175789	0.0265681	0.028366	0.017479	0.0109868	0.00689173	0.0138833	0.0131842	0.00789053	0.00619257	0.00769077	0.00529365	0.00769077	0.00659209	0.00309628	0.00189772	0.00629245	0.00739113	0.00329604	0.00449461	0.00419497	0.00359569	0.00829005	0.00319616	0.00589293	0.00169796	0.00119856	0.00189772	0.000599281	0.000699161	0.000998801	0.00159808	0.00129844
165	27	120	0.11	3.33	17348	2636	1622940	1624.21	0.433991	0.295144	0.171472	0.0940819	0.0474203	0.0451442	0.0459029	0.0201062	0.0117602	0.016692	0.0330046	0.0151745	0.0140364	0.00834598	0.0140364	0.0110015	0.0110015	0.00872534	0.0113809	0.00569044	0.0159332	0.00341426	0.00455235	0.00341426	0.00569044	0.00986343	0.0030349	0.00455235	0.00569044	0.00379363	0.00948407	0.00379363	0.00569044	0.00227618	0.00113809	0.00113809	0.000758725	0.00151745	0.000758725	0.00265554	0.000758725
166	33	83	0.12	4.58	75538	10646	7094600	1500.58	0.365302	0.276066	0.172365	0.122112	0.0499718	0.0565471	0.0407665	0.0252677	0.0189743	0.023483	0.0259252	0.0177531	0.0158745	0.0115536	0.0129626	0.012399	0.00751456	0.00695097	0.00760849	0.00713883	0.00779636	0.00488446	0.0026301	0.0026301	0.0046966	0.00657524	0.00479053	0.00563592	0.00328762	0.00319369	0.00845388	0.00366335	0.0044148	0.00187864	0.00131505	0.0020665	0.00140898	0.000657524	0.00112718	0.00244223	0.00046966
167	36	115	0.22	4.95	13108	1812	1223964	1480.44	0.386313	0.259934	0.162804	0.102097	0.0540839	0.0463576	0.0524283	0.0237307	0.0198675	0.0292494	0.0198675	0.0149007	0.0121413	0.0110375	0.0093819	0.00883002	0.00275938	0.0093819	0.00386313	0.00220751	0.00772627	0.00441501	0.00110375	0	0.00607064	0.00386313	0.00441501	0.00331126	0.00772627	0.00275938	0.00662252	0.00662252	0.00331126	0.00220751	0	0.00386313	0.00220751	0	0.00275938	0	0.00331126
168	24	84	0.23	3.82	17176	2644	1604878	1647.48	0.436082	0.273828	0.178139	0.0888805	0.0476551	0.0544629	0.0393343	0.0268533	0.0200454	0.0272315	0.0253404	0.0136157	0.0139939	0.00718608	0.00983359	0.00907716	0.0075643	0.00529501	0.00680787	0.00794251	0.00907716	0.00567322	0.00453858	0.00680787	0.00453858	0.00680787	0.00605144	0.00378215	0.00226929	0.00378215	0.00832073	0.0026475	0.00340393	0.00113464	0.00113464	0	0.0026475	0.00113464	0.000378215	0.00226929	0.00075643
169	39	91	0.11	3.14	12682	1776	1215188	1461.5	0.356419	0.298423	0.185811	0.0940315	0.0574324	0.0461712	0.0523649	0.0230856	0.0135135	0.0247748	0.0253378	0.0191441	0.0106982	0.00394144	0.0146396	0.0129505	0.00844595	0.00731982	0.00788288	0.00675676	0.0106982	0.00731982	0.00506757	0.00563063	0.0045045	0.00675676	0.00112613	0.00281532	0.00225225	0.00112613	0.00900901	0.00675676	0.00506757	0.00225225	0.00225225	0	0.00337838	0	0.00168919	0.00225225	0
170	33	86	0.19	4.41	11326	1460	1076160	1356.68	0.418493	0.286986	0.192466	0.106849	0.0417808	0.0513699	0.039726	0.0267123	0.0157534	0.0246575	0.0232877	0.0143836	0.00616438	0.00684932	0.0150685	0.010274	0.00890411	0.00547945	0.0123288	0.00547945	0.00753425	0.00136986	0.00547945	0.00684932	0.00205479	0.000684932	0.00205479	0.00479452	0.00410959	0.00136986	0.00410959	0	0.00273973	0.00273973	0.00273973	0.00342466	0.00205479	0.00136986	0.00479452	0	0.00273973
171	35	85	0.3	5.7	21328	3180	1945534	1634.51	0.449371	0.252201	0.17673	0.0672956	0.0468553	0.045283	0.0503145	0.0213836	0.0207547	0.0286164	0.0245283	0.0172956	0.0100629	0.00786164	0.0113208	0.0141509	0.0072327	0.00566038	0.00786164	0.00503145	0.00628931	0.00503145	0.00188679	0.00503145	0.00345912	0.00691824	0.00503145	0.00597484	0.00251572	0.00157233	0.00566038	0.00188679	0.00691824	0.00314465	0.00125786	0.00157233	0	0	0.000628931	0.00220126	0.00220126
172	28	109	0.16	4.93	71660	10604	6647258	1595.24	0.433799	0.279234	0.183233	0.0997737	0.047152	0.0549793	0.0425311	0.024519	0.0194266	0.0216899	0.0271596	0.0182007	0.0143342	0.00735571	0.0134855	0.0133912	0.00726141	0.00594115	0.00641267	0.00735571	0.00773293	0.0046209	0.00358355	0.00641267	0.00688419	0.00669559	0.00499811	0.00348925	0.00292343	0.00367786	0.00792154	0.00311203	0.00575255	0.00188608	0.000660128	0.00301773	0.00113165	0.000754432	0.00160317	0.00122595	0.00103734
173	40	109	0	3.39	68248	10214	6431518	1588.12	0.38085	0.286372	0.179264	0.0964363	0.0448404	0.0490503	0.0444488	0.0295673	0.0204621	0.0263364	0.0258469	0.017525	0.0161543	0.00822401	0.0140004	0.0125318	0.00763658	0.00773448	0.0103779	0.00548267	0.00773448	0.00460153	0.00440572	0.00352457	0.00548267	0.00920305	0.00518896	0.00352457	0.004112	0.00215391	0.00793029	0.00362248	0.00548267	0.0019581	0.002056	0.00283924	0.000881144	0.000783239	0.000685334	0.000783239	0.000783239
174	38	112	0.16	4.08	12354	1838	1169676	1571.38	0.518498	0.255169	0.161045	0.0892274	0.0571273	0.0582155	0.031012	0.0168662	0.0223069	0.0201306	0.0239391	0.0136017	0.0152339	0.00816104	0.0141458	0.0130577	0.00761697	0.0054407	0.0054407	0.0054407	0.0125136	0.00489663	0.00761697	0.00108814	0.00217628	0.00707291	0.0054407	0.00163221	0.0054407	0.00435256	0.00870511	0.00598477	0.00272035	0.00326442	0.00163221	0.00054407	0.00163221	0.00108814	0.00217628	0	0
175	29	84	0.26	5.78	15264	2362	1383814	1706.88	0.504657	0.292549	0.162151	0.0850974	0.042337	0.0385267	0.045724	0.0266723	0.0177815	0.022862	0.0224386	0.0169348	0.00973751	0.0122777	0.0105843	0.00719729	0.00973751	0.00508044	0.00719729	0.0042337	0.0084674	0.00635055	0.00254022	0.00338696	0.00338696	0.0101609	0.0042337	0.00338696	0.00169348	0.00042337	0.0084674	0.00127011	0.00508044	0.00042337	0.00169348	0.00211685	0.00169348	0.00254022	0.00042337	0.00084674	0.00084674
176	42	92	0.22	4.03	13246	1908	1229558	1551.78	0.392558	0.262055	0.180294	0.0854298	0.0471698	0.062369	0.0414046	0.0183438	0.0188679	0.0230608	0.024109	0.0162474	0.0214885	0.00786164	0.0110063	0.00786164	0.0151992	0.00733753	0.00733753	0.00314465	0.0110063	0.00314465	0.00419287	0.00419287	0.00681342	0.00524109	0.000524109	0.00471698	0.00471698	0.00157233	0.00838574	0.00104822	0.00838574	0.00471698	0.00209644	0.00104822	0.00209644	0	0.00104822	0	0.00209644
177	36	90	0	3.43	18562	2972	1761690	1687.02	0.396366	0.210969	0.169919	0.186743	0.0413863	0.0474428	0.0306191	0.0174966	0.0181696	0.0312921	0.0174966	0.0137954	0.0154778	0.00975774	0.012786	0.00908479	0.00807537	0.0100942	0.00605653	0.00841184	0.00538358	0.00605653	0.00572005	0.00336474	0.00504711	0.00672948	0.00201884	0.00235532	0.00504711	0.00269179	0.00706595	0.00269179	0.00504711	0.0013459	0.00100942	0.0013459	0.0013459	0.000336474	0.00168237	0.00100942	0.000672948
178	30	77	0.12	3.17	18328	3000	1766950	1697.84	0.535333	0.256	0.163	0.220667	0.04	0.0433333	0.044	0.0213333	0.0143333	0.0203333	0.013	0.0153333	0.011	0.00733333	0.009	0.011	0.006	0.00733333	0.011	0.00466667	0.00933333	0.01	0.00566667	0.005	0.004	0.006	0.00366667	0.001	0.00466667	0.00266667	0.00633333	0.00233333	0.00633333	0.002	0.002	0.00633333	0.004	0.000666667	0.001	0.00133333	0.000666667
179	31	77	0.11	4.43	91788	14390	8605540	1672.18	0.400278	0.269284	0.181445	0.115775	0.0455177	0.0469771	0.0400973	0.0249479	0.0202919	0.0223767	0.0302293	0.0153579	0.0131341	0.00917304	0.00945101	0.00806115	0.0101459	0.00583739	0.00896456	0.00687978	0.00785268	0.00611536	0.00368311	0.00430855	0.00590688	0.00687978	0.00361362	0.00236275	0.00340514	0.00403058	0.00576789	0.00319666	0.00597637	0.00229326	0.00104239	0.00361362	0.0018763	0.000416956	0.00152884	0.00132036	0.000903405
180	31	134	0.24	8.76	18716	2606	1786670	1458.58	0.3868	0.292018	0.162701	0.0763622	0.0518035	0.0460476	0.0556408	0.0237913	0.0126631	0.0168841	0.0237913	0.0180353	0.0118956	0.00498849	0.014198	0.00652341	0.00959325	0.00575595	0.00805833	0.00575595	0.00613968	0.00652341	0.0038373	0.00306984	0.00652341	0.00920952	0.00268611	0.00153492	0.00345357	0.00191865	0.00613968	0.00422103	0.00498849	0.00115119	0.00076746	0.00191865	0.00306984	0	0	0.00153492	0.00038373
181	44	96	0.15	5.67	19776	3234	1822914	1774.08	0.534632	0.260359	0.165121	0.125232	0.046073	0.0448361	0.0398887	0.0262832	0.0163884	0.0207174	0.0269017	0.0142239	0.00958565	0.00340136	0.0136054	0.0136054	0.00618429	0.00556586	0.0136054	0.00711194	0.00711194	0.00649351	0.00371058	0.00742115	0.00587508	0.00494743	0.00371058	0.00278293	0.00185529	0.00340136	0.00680272	0.00185529	0.004329	0.00154607	0.00247372	0.000618429	0.00123686	0	0.00123686	0.000618429	0.000618429
182	35	119	0.23	6.19	13574	2148	1260248	1704.43	0.516294	0.282123	0.195996	0.0563315	0.056797	0.0586592	0.0344507	0.0265363	0.027933	0.0265363	0.027933	0.0172253	0.0102421	0.0121043	0.0139665	0.0111732	0.0125698	0.00651769	0.00651769	0.00325885	0.0107076	0.0018622	0.00325885	0.00651769	0.0018622	0.00651769	0.00232775	0.0027933	0.000931099	0.00418994	0.00512104	0.0018622	0.00558659	0.00139665	0.000931099	0.00512104	0.000931099	0	0	0	0
183	28	104	0.26	6.64	14238	2022	1320742	1530.96	0.292285	0.315035	0.18546	0.101879	0.0578635	0.041543	0.0474777	0.0331355	0.0242334	0.0252226	0.0237389	0.020277	0.012364	0.00840752	0.020277	0.0148368	0.00593472	0.00692384	0.00642928	0.0074184	0.00939664	0.00544016	0.00346192	0.00544016	0.00346192	0.0108803	0.0049456	0.00593472	0.00544016	0.00544016	0.00692384	0.00346192	0.00445104	0.00098912	0.00049456	0.00197824	0.00692384	0.00197824	0.00098912	0.00049456	0.00098912
184	30	90	0.23	3.74	60672	9186	5810918	1580.82	0.401807	0.285652	0.175049	0.0683649	0.0457218	0.0463749	0.0443066	0.0250381	0.0178533	0.0187241	0.0244938	0.0172001	0.0124102	0.00849118	0.0127368	0.010233	0.00849118	0.00664054	0.0104507	0.00544307	0.00587851	0.0053342	0.00272153	0.00185064	0.00435445	0.00794688	0.00272153	0.00381015	0.00250381	0.00228609	0.00566079	0.00435445	0.0047899	0.00152406	0.0014152	0.00152406	0.00119747	0.000435445	0.000326584	0.00174178	0.000326584
185	37	95	0.3	8.52	18438	2830	1731750	1634.19	0.377739	0.258304	0.151943	0.133569	0.0434629	0.0473498	0.05053	0.0212014	0.0219081	0.0303887	0.0279152	0.0113074	0.00918728	0.00600707	0.00777385	0.0102473	0.00565371	0.00530035	0.00777385	0.00742049	0.00706714	0.00671378	0.00777385	0.00212014	0.00600707	0.0116608	0.004947	0.00353357	0.00141343	0.00353357	0.00459364	0.00353357	0.00530035	0.000353357	0.00212014	0.000706714	0.00459364	0	0.00212014	0.000706714	0.00353357
186	36	126	0.3	8.36	16420	2336	1588816	1470.28	0.523116	0.270976	0.174229	0.0898973	0.0410959	0.0376712	0.0351027	0.0201199	0.00856164	0.0239726	0.0175514	0.0132705	0.0111301	0.00599315	0.00941781	0.0119863	0.00813356	0.0047089	0.00770548	0.00599315	0.00642123	0.00513699	0.00299658	0.00256849	0.0047089	0.00342466	0.00556507	0.00428082	0.00128425	0.00214041	0.0072774	0.00342466	0.00256849	0.00214041	0.000428082	0.000428082	0.00342466	0.000428082	0.000428082	0.00256849	0.00171233
187	37	95	0.26	7.57	15650	2534	1459348	1736.39	0.464088	0.254144	0.158248	0.167324	0.0398579	0.0363062	0.0378848	0.0228887	0.0244672	0.01618	0.0228887	0.0181531	0.0126283	0.00591949	0.00947119	0.0106551	0.00591949	0.00710339	0.00789266	0.00868193	0.00947119	0.00434096	0.00670876	0	0.00710339	0.0146014	0.00394633	0.0023678	0.0047356	0.00513023	0.00828729	0.0035517	0.00276243	0	0	0.00315706	0.00670876	0	0.00315706	0.000789266	0.00157853
188	39	106	0.18	8.47	14200	1906	1372526	1388.68	0.330535	0.261805	0.154774	0.0750262	0.0440714	0.0561385	0.0320042	0.0162644	0.0141658	0.0341028	0.0194124	0.0178384	0.0136411	0.0120672	0.00944386	0.0131165	0.0104932	0.00629591	0.00104932	0.00524659	0.0115425	0.00839454	0.00314795	0.00944386	0.00262329	0.00314795	0.00209864	0.00314795	0.00419727	0.00944386	0.0115425	0.00209864	0.00734523	0	0	0.00262329	0.00104932	0	0	0.00157398	0
189	30	94	0.3	10	74450	11028	7098980	1553.46	0.372234	0.281284	0.173558	0.0671926	0.0489663	0.0479688	0.0443417	0.0252992	0.0186797	0.0221255	0.0252992	0.0160501	0.0133297	0.00779833	0.0121509	0.0107	0.00770765	0.00698223	0.00843308	0.00643816	0.00915851	0.00589409	0.00462459	0.00362713	0.00453391	0.00743562	0.00217628	0.00408052	0.00444324	0.00353645	0.0062568	0.00371781	0.0054407	0.00145085	0.000997461	0.00217628	0.00136017	0.000816104	0.00117882	0.000453391	0.000634748
190	42	105	0	4.42	17544	2818	1593050	1768.93	0.683463	0.250532	0.164301	0.0677786	0.0369056	0.0482612	0.0450674	0.0184528	0.0145493	0.0212917	0.0209368	0.0159688	0.010291	0.00638751	0.0113556	0.0113556	0.00532292	0.00248403	0.00958126	0.00141945	0.00603265	0.00283889	0.00248403	0.00567779	0.00248403	0.00745209	0.00177431	0.00354862	0.00532292	0.00283889	0.0046132	0.00141945	0.00638751	0.00141945	0.00177431	0.00319375	0.00141945	0.000354862	0.00106458	0	0.000354862
191	40	97	0.19	3.94	74280	11100	6963800	1593.96	0.310991	0.277928	0.186036	0.0861261	0.0502703	0.0457658	0.0441441	0.0232432	0.0154955	0.024955	0.0285586	0.0141441	0.0136937	0.00900901	0.0126126	0.0112613	0.00882883	0.00522523	0.0090991	0.00603604	0.00954955	0.00495495	0.00369369	0.00315315	0.00648649	0.00801802	0.00306306	0.00369369	0.00351351	0.00288288	0.00747748	0.00333333	0.00468468	0.00135135	0.00144144	0.00216216	0.00243243	0.00027027	0.00189189	0.000810811	0.00036036
192	30	78	0.17	6.1	20852	3076	1911234	1609.43	0.475618	0.285111	0.175878	0.114759	0.0416125	0.053316	0.0442133	0.0312094	0.0162549	0.0263329	0.023407	0.0191808	0.0198309	0.00877763	0.00975293	0.00422627	0.00682705	0.00780234	0.00682705	0.00780234	0.00877763	0.00455137	0.00390117	0.00487646	0.00422627	0.00552666	0.00357607	0.00162549	0.00487646	0.00455137	0.013329	0.00162549	0.00585176	0.00260078	0.00260078	0.00422627	0.00390117	0.000650195	0.000650195	0	0.00195059
193	33	94	0.21	5.43	17698	2676	1596340	1676.33	0.468984	0.297833	0.178625	0.0747384	0.0601644	0.0508221	0.0399851	0.0254111	0.0153214	0.0298954	0.0201794	0.0153214	0.0130792	0.00411061	0.00896861	0.0104634	0.00859492	0.00822123	0.0093423	0.0115845	0.00747384	0.00710015	0.00411061	0.00224215	0.00672646	0.00523169	0.004858	0.00710015	0.00336323	0.00149477	0.00822123	0.00224215	0.00373692	0.00112108	0.00224215	0.00261584	0.00149477	0.00112108	0.00112108	0	0.00224215
194	43	93	0.23	6.29	15384	2266	1412148	1604.65	0.529568	0.251545	0.161077	0.177405	0.0476611	0.0467785	0.037511	0.0180936	0.0185349	0.0229479	0.0242718	0.0172109	0.0110327	0.00661959	0.0070609	0.0070609	0.00926743	0.00794351	0.00970874	0.00750221	0.00441306	0.00485437	0.00970874	0.0141218	0.00750221	0.00441306	0.00353045	0.00397176	0.00353045	0.00529568	0.00794351	0.00264784	0.00220653	0.00264784	0.00264784	0.00132392	0.00882613	0.00176523	0.00176523	0.00132392	0
195	35	78	0.14	3.71	15450	2322	1442862	1609.3	0.320413	0.229543	0.166236	0.37683	0.0426357	0.0340224	0.0267011	0.0228252	0.0120586	0.0185185	0.0215332	0.00947459	0.0137812	0.0107666	0.0081826	0.0107666	0.00689061	0.00689061	0.0167959	0.0202412	0.00732127	0.00430663	0.0116279	0.00602929	0.00559862	0.0081826	0.00689061	0.00344531	0.00645995	0.00387597	0.00301464	0.00172265	0.00344531	0.00344531	0.00258398	0.00387597	0.0116279	0.000861326	0.00689061	0.00172265	0.000861326
196	40	90	0	3.01	14058	2528	1280860	1973.67	0.386867	0.203718	0.133307	0.464399	0.0470728	0.0446994	0.028481	0.0193829	0.0130538	0.0213608	0.0217563	0.00830696	0.00791139	0.00672468	0.00672468	0.00672468	0.00474684	0.00870253	0.0142405	0.0205696	0.00712025	0.0114715	0.0154272	0.00237342	0.00276899	0.0130538	0.0039557	0.00474684	0.00356013	0.00553797	0.00593354	0.00237342	0.00751582	0.0039557	0.00197785	0.00237342	0.0181962	0.00237342	0.00158228	0	0.000791139
197	33	114	0.29	6.5	15418	2408	1439646	1672.63	0.363372	0.292774	0.156977	0.210963	0.0490033	0.041113	0.0560631	0.0215947	0.0224252	0.02201	0.0269934	0.0166113	0.00664452	0.00664452	0.00913621	0.00830565	0.0112126	0.00498339	0.0128738	0.0153654	0.013289	0.00207641	0.0070598	0.00290698	0.00415282	0.00913621	0.00290698	0.00166113	0.00332226	0.00622924	0.00581395	0.00290698	0.00581395	0.00332226	0.000830565	0.00249169	0.0124585	0.000415282	0.00498339	0.00249169	0.00124585
198	29	91	0.12	3.79	17058	2538	1577554	1608.82	0.469661	0.308117	0.190701	0.111899	0.0457053	0.0472813	0.0453113	0.0263987	0.0161545	0.0228526	0.0224586	0.0149724	0.0149724	0.00748621	0.0122143	0.0153664	0.00551615	0.00394011	0.0149724	0.00827423	0.0070922	0.00669819	0.00591017	0.00157604	0.0035461	0.00945626	0.00630418	0.00591017	0.000788022	0.00118203	0.00512214	0.00394011	0.00551615	0.00118203	0.000788022	0.00118203	0.0035461	0.000394011	0.00197006	0.00118203	0.000788022
199	37	112	0.16	5.18	18628	2900	1796506	1614.24	0.305172	0.262759	0.187586	0.097931	0.0534483	0.0575862	0.0406897	0.0172414	0.02	0.0262069	0.0237931	0.0165517	0.0175862	0.00551724	0.01	0.0127586	0.00931034	0.00689655	0.0144828	0.0062069	0.00724138	0.00344828	0.00448276	0.00344828	0.00517241	0.00724138	0.0037931	0.00517241	0.00241379	0.00137931	0.00931034	0.00655172	0.00586207	0.000689655	0.000344828	0.00103448	0.00275862	0	0.000689655	0	0.000344828
200	35	105	0.19	3.42	19354	3114	1778228	1751.18	0.396596	0.274566	0.17887	0.268144	0.0398202	0.054271	0.0484907	0.0292229	0.014772	0.0256904	0.032113	0.0109184	0.0112396	0.00545922	0.00899165	0.00834939	0.0105973	0.00385356	0.007386	0.0141297	0.00770713	0.00449583	0.00513809	0.007386	0.00224791	0.00931278	0.00256904	0.0032113	0.00385356	0.00353243	0.00256904	0.00192678	0.00417469	0.00160565	0.00289017	0.00032113	0.0144509	0.000642261	0.00224791	0.00256904	0.00192678
201	36	102	0.13	3.8	74028	10984	7049704	1558.08	0.400947	0.257739	0.168882	0.0794792	0.0449745	0.0462491	0.0419701	0.0203023	0.0208485	0.0226693	0.0223052	0.0167516	0.0141114	0.00682811	0.0101056	0.00910415	0.00928623	0.00719228	0.00810269	0.00518937	0.00764749	0.00446103	0.00345958	0.00291333	0.00436999	0.00755645	0.00355062	0.00528041	0.00200291	0.00282229	0.00464312	0.00518937	0.00327749	0.00136562	0.000728332	0.00227604	0.00182083	0.000637291	0.00118354	0.00127458	0.00154771
202	39	109	0.27	3.06	53708	7904	5173816	1527.69	0.440789	0.255061	0.154352	0.110071	0.0422571	0.0512399	0.0422571	0.0221407	0.020749	0.0296053	0.0215081	0.0144231	0.0134109	0.00872976	0.010501	0.010248	0.00645243	0.00948887	0.00784413	0.0041751	0.00531377	0.00518725	0.00632591	0.00531377	0.00354251	0.00683198	0.0027834	0.00480769	0.00341599	0.00303644	0.00632591	0.00265688	0.00430162	0.00265688	0.000632591	0.0013917	0.00177126	0.000759109	0.000759109	0.00113866	0.000759109
203	40	97	0.17	14.3	78230	11080	7498844	1477.56	0.379693	0.264801	0.167419	0.0708484	0.0440433	0.0472924	0.0391697	0.0245487	0.0192238	0.0222022	0.0203069	0.0143502	0.0131769	0.00722022	0.0099278	0.00740072	0.00658845	0.00785199	0.00974729	0.00568592	0.00722022	0.00505415	0.00234657	0.00288809	0.00487365	0.00676895	0.0032491	0.00225632	0.00351986	0.00406137	0.00758123	0.00288809	0.00595668	0.0017148	0.00180505	0.00252708	0.00144404	0.000361011	0.000812274	0.0015343	0.000361011
204	32	112	0.15	6.5	71008	11358	6526600	1740.26	0.513559	0.255327	0.159007	0.16966	0.0449023	0.0497447	0.0414686	0.0227153	0.0176087	0.0256207	0.0198979	0.0166403	0.0107413	0.00889241	0.0114457	0.0109174	0.00898045	0.00862828	0.0111815	0.00810002	0.00660328	0.00713154	0.00554675	0.00475436	0.00457827	0.00651523	0.00396197	0.00360979	0.00589893	0.00396197	0.00818806	0.00316957	0.00457827	0.00264131	0.00132066	0.00325762	0.0048424	0.00114457	0.00237718	0.000792393	0.000880437
205	31	125	0.21	3.91	16450	2386	1552366	1537.01	0.336127	0.251467	0.166806	0.142079	0.0502934	0.0477787	0.0435876	0.0205365	0.0201174	0.0305951	0.022632	0.0138307	0.00963956	0.00628667	0.0117351	0.0071249	0.0071249	0.00754401	0.0134116	0.011316	0.00922045	0.00628667	0.00586756	0.00125733	0.00419111	0.003772	0.00251467	0.003772	0.00293378	0.00251467	0.00838223	0.00335289	0.00461023	0.00167645	0.00167645	0.00251467	0.00167645	0.00293378	0.000419111	0.000838223	0.00167645
206	40	98	0.3	12.6	15240	2108	1469392	1434.61	0.370493	0.238615	0.203036	0.0849146	0.0450664	0.0488615	0.0403226	0.0180266	0.0251423	0.0189753	0.0289374	0.0128083	0.00806452	0.00616698	0.0056926	0.00711575	0.00806452	0.00332068	0.00616698	0.00901328	0.0056926	0.00426945	0.0028463	0.00379507	0.00616698	0.0104364	0.00189753	0.00332068	0.00189753	0.00379507	0.00806452	0.0056926	0.00806452	0.00189753	0	0.000474383	0.000948767	0.000948767	0	0	0.000474383
207	28	124	0.21	6.57	14080	2120	1306850	1622.22	0.39717	0.283491	0.17217	0.212264	0.0490566	0.0419811	0.0410377	0.0292453	0.0136792	0.015566	0.0207547	0.0160377	0.0136792	0.00896226	0.00801887	0.0103774	0.00566038	0.00896226	0.0122642	0.0108491	0.00801887	0.00424528	0.00424528	0.00377358	0.00754717	0.0103774	0.00330189	0.00518868	0.00141509	0.00424528	0.00660377	0.00188679	0.00377358	0.00235849	0.00188679	0.00377358	0.00896226	0	0.00283019	0	0.000943396
208	36	128	0.18	5.17	15242	2366	1448578	1633.33	0.412088	0.266695	0.161877	0.180896	0.0426881	0.0519865	0.0388842	0.0295858	0.0177515	0.0224007	0.0177515	0.0181741	0.010989	0.00633981	0.00929839	0.0101437	0.00633981	0.00507185	0.00929839	0.00676247	0.00507185	0.0046492	0.0046492	0.00295858	0.00549451	0.00591716	0.00422654	0.00253593	0.0046492	0.00760778	0.00591716	0.00253593	0.0046492	0.000422654	0.00126796	0.00338123	0.00633981	0.000845309	0.00295858	0.00169062	0
209	35	98	0.15	4.55	18348	2620	1681428	1558.2	0.465649	0.272901	0.217557	0.0812977	0.048855	0.0503817	0.0469466	0.0221374	0.0206107	0.020229	0.0244275	0.0152672	0.0122137	0.0118321	0.010687	0.00801527	0.00992366	0.00763359	0.0114504	0.00916031	0.00419847	0.00877863	0.00229008	0.00229008	0.00534351	0.00725191	0.00496183	0.00343511	0.00534351	0.00229008	0.00343511	0.00534351	0.00572519	0	0.00152672	0.00114504	0.00267176	0	0	0.00229008	0.0019084
210	37	85	0.19	9.05	12342	1738	1147710	1514.32	0.463176	0.274453	0.210587	0.107595	0.0517837	0.0489068	0.0443038	0.0155351	0.0189873	0.0172612	0.023015	0.0109321	0.0109321	0.00978136	0.00805524	0.013809	0.00345224	0.00690449	0.00345224	0.0126582	0.0023015	0.00632911	0.00172612	0.0023015	0.00920598	0.00460299	0.00172612	0.00575374	0.00690449	0.00863061	0.00632911	0.00172612	0.0023015	0.0023015	0	0.00115075	0.00460299	0.000575374	0.00575374	0	0.0023015
211	31	87	0.22	9.34	14278	2028	1325258	1530.27	0.298323	0.302268	0.206607	0.124753	0.0576923	0.056213	0.0478304	0.0271203	0.0207101	0.0236686	0.0276134	0.0167653	0.0192308	0.00887574	0.00838264	0.00788955	0.00936884	0.00788955	0.00542406	0.00197239	0.00641026	0.00394477	0.00542406	0.00443787	0.00542406	0.00887574	0.00443787	0.00641026	0.00493097	0.00690335	0.00986193	0.00443787	0.00542406	0.000493097	0.000986193	0.00641026	0.000986193	0.000493097	0.000986193	0.00197239	0.000986193
212	29	126	0.14	5.53	12566	1964	1161052	1691.57	0.470978	0.275967	0.204175	0.137984	0.052444	0.0448065	0.0330957	0.0229124	0.0152749	0.0330957	0.0193483	0.0112016	0.0152749	0.00916497	0.0147658	0.0101833	0.00610998	0.00458248	0.00916497	0.00763747	0.00610998	0.00407332	0.00305499	0.00509165	0.00967413	0.00610998	0.00610998	0.00610998	0.00305499	0.00509165	0.00712831	0.00509165	0.00509165	0.00560081	0.00305499	0.00254582	0.00305499	0.00101833	0.00203666	0	0
213	45	125	0.3	7.51	14202	2134	1335566	1597.82	0.435801	0.284911	0.183693	0.0820056	0.0426429	0.0515464	0.0407685	0.0243674	0.0164011	0.0210872	0.0229616	0.0182755	0.0145267	0.00702905	0.0126523	0.00702905	0.0107779	0.0112465	0.0103093	0.00515464	0.00937207	0.00234302	0.00656045	0.00468604	0.00374883	0.00890347	0.00140581	0.00328022	0.00468604	0.00562324	0.00609185	0.00281162	0.00609185	0.000937207	0.000937207	0.00187441	0.00187441	0	0	0.000937207	0
214	32	84	0.41	4.89	13730	2174	1258382	1727.62	0.50322	0.275529	0.177553	0.151794	0.0528979	0.0473781	0.0377185	0.0229991	0.0225391	0.0271389	0.024379	0.0147194	0.0151794	0.00873965	0.0119595	0.0105796	0.0114995	0.00597976	0.0101196	0.00643974	0.0119595	0.00413983	0.00229991	0.0124195	0.00689972	0.00597976	0.00459982	0.00597976	0.0050598	0.00597976	0.00735971	0.00367985	0.00735971	0.000459982	0.00321987	0.00459982	0.00275989	0.000919963	0.00413983	0.000919963	0
215	39	101	0.2	6.31	11968	1620	1140782	1420.08	0.350617	0.298765	0.190741	0.0518519	0.0555556	0.0462963	0.0438272	0.0271605	0.0123457	0.0135802	0.0216049	0.0216049	0.0166667	0.00432099	0.00987654	0.0135802	0.012963	0.00679012	0.0111111	0.00555556	0.0111111	0.0037037	0.00123457	0.00493827	0.00740741	0.00679012	0.00432099	0.00308642	0	0.00493827	0.00987654	0.0037037	0.00555556	0.00123457	0.000617284	0	0.00308642	0.00123457	0	0.00185185	0.00123457
216	35	134	0.16	3.49	13204	2012	1206198	1668.05	0.539761	0.302187	0.194334	0.0964215	0.0457256	0.055666	0.0387674	0.027336	0.0134195	0.0223658	0.0183897	0.0124254	0.0154076	0.00596421	0.0144135	0.0164016	0.0104374	0.00447316	0.00994036	0.0104374	0.00447316	0.00397614	0.00248509	0.00447316	0.0054672	0.0054672	0.00298211	0.00347913	0.0054672	0.00198807	0.00695825	0.00198807	0.00596421	0.00149105	0.000497018	0.00149105	0	0.000994036	0.00149105	0.00298211	0.00298211
217	29	117	0.23	6.71	12400	1846	1150226	1604.9	0.492958	0.317985	0.17714	0.0975081	0.0487541	0.0574215	0.052546	0.0297941	0.0162514	0.0189599	0.0314193	0.0200433	0.0092091	0.00650054	0.0108342	0.00595883	0.00379198	0.00595883	0.0119177	0.00487541	0.00975081	0.00487541	0.00325027	0.00650054	0.00595883	0.0167931	0	0.00704225	0.00704225	0.00162514	0.00595883	0.00704225	0.00650054	0	0.00108342	0.00325027	0.00216685	0.00108342	0.000541712	0.00108342	0
218	36	121	0.24	4.07	63560	10314	5879394	1754.26	0.54712	0.2516	0.164243	0.139325	0.0408183	0.0475082	0.037134	0.0231724	0.0173551	0.0248206	0.0193911	0.0173551	0.0102773	0.00979252	0.00911383	0.00911383	0.00630211	0.00572038	0.00940469	0.00950165	0.00717471	0.00290867	0.00416909	0.00378127	0.00494474	0.0069808	0.00271476	0.00397518	0.00407213	0.00407213	0.00668994	0.00213302	0.00484778	0.0017452	0.00106651	0.00203607	0.00368431	0.000678689	0.00145433	0.000678689	0.000484778
219	31	96	0.19	4.18	20892	3210	1905602	1684.51	0.471651	0.265421	0.166667	0.23271	0.0498442	0.0501558	0.0383178	0.0252336	0.0165109	0.023676	0.0227414	0.0180685	0.0130841	0.00872274	0.00778816	0.00965732	0.00778816	0.00685358	0.0105919	0.0115265	0.011838	0.00654206	0.011838	0.0105919	0.00778816	0.0140187	0.0046729	0.00373832	0.00404984	0.00373832	0.00716511	0.00373832	0.005919	0.00685358	0.00218069	0.00311526	0.00747664	0.000623053	0.00155763	0.00186916	0.00124611
220	39	81	0.23	10.6	63900	9482	5883770	1611.55	0.428391	0.294664	0.191626	0.117697	0.0489348	0.0573719	0.0524151	0.0323771	0.019827	0.019827	0.0237292	0.0191943	0.0136047	0.00875343	0.0121282	0.0111791	0.00801519	0.00759333	0.00875343	0.010019	0.00864796	0.00516769	0.00643324	0.00558954	0.00558954	0.00738241	0.00316389	0.00548408	0.00348028	0.00442945	0.00822611	0.00316389	0.00464037	0.00232019	0.00105463	0.00168741	0.00379667	0.000527315	0.000843704	0.00126556	0.000843704
221	34	99	0.23	4.34	12086	1842	1124488	1638.08	0.583062	0.239414	0.169924	0.0754615	0.0434311	0.0570033	0.0331162	0.0190011	0.0124864	0.0266015	0.0260586	0.0200869	0.00977199	0.00868621	0.0114007	0.0130293	0.00705755	0.00217155	0.0108578	0.00977199	0.00542888	0.00488599	0.00271444	0.00434311	0.00705755	0.0108578	0.00325733	0.00488599	0.00542888	0.00325733	0.00488599	0	0.00380022	0.00217155	0.00271444	0.00705755	0.00108578	0	0.000542888	0.00108578	0
222	36	133	0.21	3.52	13942	2334	1287058	1813.44	0.447729	0.258783	0.155527	0.275921	0.0441302	0.0526992	0.0368466	0.0205656	0.017138	0.0252785	0.017138	0.0111397	0.0154242	0.0175664	0.00942588	0.00728363	0.0107112	0.00771208	0.0102828	0.00985433	0.00942588	0.00385604	0.0141388	0.00299914	0.0017138	0.0162811	0.00342759	0.000856898	0.00556984	0.00514139	0.00899743	0.00257069	0.00342759	0.00257069	0.00214225	0.0102828	0.00257069	0.000856898	0.00514139	0.000856898	0
223	27	145	0.22	3.96	11138	1710	1027968	1663.48	0.540936	0.281287	0.181287	0.0988304	0.0508772	0.0532164	0.0339181	0.0251462	0.0175439	0.0309942	0.0280702	0.0134503	0.0181287	0.00877193	0.0128655	0.019883	0.00935673	0.00526316	0.00701754	0.00292398	0.00877193	0.00233918	0.00584795	0.00584795	0.00701754	0.00935673	0.00467836	0.00584795	0.00175439	0.00701754	0.00877193	0.00233918	0.00701754	0.00116959	0	0.00350877	0.00116959	0.00409357	0.00175439	0.00116959	0.00116959
224	27	75	0.27	8.79	66744	10740	6071578	1768.9	0.56406	0.276816	0.182775	0.0987896	0.0481378	0.0484171	0.0439479	0.0263501	0.0191806	0.0216946	0.0233706	0.0134078	0.0108939	0.00903166	0.0138734	0.013594	0.0104283	0.00465549	0.00875233	0.00865922	0.00884544	0.00512104	0.00344507	0.00689013	0.00679702	0.00716946	0.00307263	0.00335196	0.00316574	0.00307263	0.00893855	0.00251397	0.00446927	0.000931099	0.00158287	0.00270019	0.0027933	0.00204842	0.000465549	0.00111732	0.00158287
225	33	88	0.2	6	57042	9398	5245552	1791.61	0.443499	0.258353	0.180358	0.304959	0.0460736	0.0518195	0.0403277	0.0258566	0.0189402	0.0280911	0.0228772	0.0187274	0.0154288	0.0076612	0.0121302	0.0148968	0.00638434	0.00776761	0.0106406	0.0164929	0.00883167	0.00883167	0.0122366	0.0094701	0.00798042	0.0121302	0.00361779	0.00478825	0.0057459	0.00340498	0.00883167	0.00340498	0.00617153	0.00255373	0.00159608	0.00223452	0.0150032	0.000319217	0.00297936	0.000851245	0.000638434
226	44	105	0.1	4.12	16660	2446	1541466	1586.8	0.404742	0.296811	0.19583	0.157809	0.0633688	0.053148	0.0486509	0.0220769	0.0269828	0.019215	0.0269828	0.024121	0.0147179	0.00735895	0.00981194	0.00817661	0.00858545	0.00776778	0.0118561	0.0114473	0.00695012	0.00449714	0.00408831	0.00572363	0.0106296	0.00613246	0.00204415	0.000408831	0.00367948	0.00490597	0.0053148	0.00572363	0.00327065	0	0.00286182	0.00245298	0.00408831	0.000817661	0.00245298	0.000817661	0.000408831
227	29	96	0.23	4.95	66586	10910	5961168	1830.18	0.524381	0.264803	0.162511	0.315124	0.0466544	0.0466544	0.0421632	0.0267644	0.0164986	0.0263978	0.023648	0.0148488	0.0124656	0.00696609	0.0113657	0.0104491	0.00751604	0.00696609	0.0125573	0.016407	0.00733272	0.00614115	0.0100825	0.00421632	0.0060495	0.0117324	0.00421632	0.00439963	0.0035747	0.00421632	0.00751604	0.00421632	0.00513291	0.00247479	0.00119157	0.0020165	0.0109991	0.00119157	0.00293309	0.00137489	0.00119157
228	22	128	0.19	5.63	14234	2094	1286928	1627.13	0.465138	0.295606	0.210124	0.0897803	0.0644699	0.061127	0.0539637	0.025788	0.0152818	0.0296084	0.0191022	0.0253104	0.0143266	0.00716332	0.00907354	0.0157593	0.00907354	0.00429799	0.0114613	0.0100287	0.00620821	0.00477555	0.00477555	0.00334288	0.00716332	0.00907354	0.00238777	0.00286533	0.00429799	0.00382044	0.0052531	0.00095511	0.00620821	0.00143266	0.00143266	0	0	0	0.00095511	0	0
229	29	90	0.3	10.4	11712	1834	1076710	1703.34	0.514177	0.32988	0.17121	0.100327	0.04253	0.0632497	0.0490731	0.0288986	0.0321701	0.0239913	0.025627	0.025627	0.0147219	0.00599782	0.0141767	0.0130862	0.00926936	0.00381679	0.00708833	0.00490731	0.00436205	0.00218103	0.00163577	0.00654308	0.00490731	0.0136314	0.00436205	0.00545256	0.00490731	0.00327154	0.00490731	0.00436205	0.00981461	0.00109051	0	0.00272628	0.00109051	0.000545256	0.00109051	0.00109051	0
230	38	106	0.15	5.03	10580	1562	1002248	1558.5	0.442382	0.254802	0.163252	0.178617	0.0441741	0.0569782	0.0339309	0.0275288	0.0236876	0.0275288	0.0204866	0.0166453	0.0153649	0.0121639	0.00896287	0.0128041	0.00576184	0.0102433	0.00576184	0.00832266	0.00640205	0.00192061	0.00896287	0.00320102	0.00768246	0.00960307	0.00448143	0.00640205	0.00128041	0.00192061	0.00896287	0.00256082	0.00640205	0.00192061	0.00128041	0	0.00704225	0.00192061	0.00192061	0.00896287	0
231	42	103	0.63	7.92	11010	1634	1013568	1612.13	0.296206	0.261934	0.189718	0.188494	0.0428397	0.0593635	0.0477356	0.0208078	0.0171359	0.0152999	0.0373317	0.0128519	0.0140759	0.00673195	0.00917993	0.0104039	0.00673195	0.00489596	0.00367197	0.00611995	0.00979192	0.00917993	0.0116279	0.00489596	0.00428397	0.0104039	0.00305998	0.00244798	0.00244798	0.00367197	0.00734394	0.00305998	0.00550796	0.00367197	0.00183599	0.00244798	0.00611995	0.000611995	0.00367197	0.00122399	0
232	39	130	0.18	7.44	11570	1742	1041496	1672.59	0.375431	0.30597	0.191734	0.142365	0.0677382	0.0688863	0.0413318	0.0275545	0.0177956	0.0235362	0.0258324	0.0200918	0.0154994	0.0143513	0.00803674	0.00746269	0.0120551	0.00574053	0.00459242	0.00459242	0.0114811	0.00631458	0.00459242	0.00229621	0.00688863	0.00287026	0.00344432	0.00746269	0.00631458	0.000574053	0.010333	0.00344432	0.00459242	0.00229621	0	0.00172216	0.00229621	0.00114811	0	0	0.00114811
233	27	115	0.58	4.52	13608	2282	1254012	1819.76	0.460123	0.256354	0.188431	0.266871	0.0499562	0.0543383	0.0363716	0.0219106	0.00964067	0.0192813	0.0254163	0.0148992	0.0162138	0.00657318	0.00788782	0.00876424	0.00788782	0.00394391	0.0118317	0.0105171	0.0109553	0.0100789	0.00525855	0.0035057	0.00306748	0.00744961	0.00219106	0.00438212	0.00482033	0.00438212	0.00876424	0.00175285	0.00482033	0.00306748	0.000438212	0.00525855	0.00613497	0.00131464	0.00920245	0.00175285	0.00262927
234	39	96	0.18	9.54	10396	1512	952734	1587.01	0.362434	0.291005	0.179233	0.0714286	0.0615079	0.042328	0.0376984	0.0218254	0.0218254	0.0185185	0.0218254	0.0178571	0.00859788	0.00992063	0.0145503	0.0152116	0.00925926	0.0026455	0.00330688	0.00462963	0.00992063	0.00727513	0.00396825	0.00727513	0.00727513	0.00529101	0.00462963	0.00198413	0.00330688	0.00132275	0.00330688	0.0026455	0.00529101	0.00132275	0.00198413	0.00396825	0	0	0	0.00132275	0.00462963
235	32	91	0.25	7.27	15812	2450	1459276	1678.91	0.468163	0.300816	0.183265	0.200816	0.0387755	0.0534694	0.0432653	0.0257143	0.0183673	0.0310204	0.0204082	0.0171429	0.0155102	0.00693878	0.0134694	0.0134694	0.0114286	0.00938776	0.00979592	0.00530612	0.00693878	0.0114286	0.00530612	0.00571429	0.00367347	0.00857143	0.0044898	0.00489796	0.00285714	0.00326531	0.00979592	0.00693878	0.00571429	0.00285714	0.00326531	0.00489796	0	0	0.000816327	0.000816327	0.000816327
236	40	87	0	4.35	79264	12698	7231626	1755.9	0.474642	0.282328	0.161679	0.185462	0.0488266	0.0532367	0.0465428	0.0281934	0.0189794	0.023547	0.0233108	0.0178768	0.0122066	0.0100803	0.0104741	0.0127579	0.00661521	0.00551268	0.0108679	0.00968656	0.007639	0.00637896	0.00417389	0.00488266	0.00472515	0.00756025	0.0031501	0.00307135	0.0063002	0.00425264	0.00834777	0.00441014	0.00496141	0.00275634	0.00189006	0.00181131	0.00220507	0.000393763	0.00212632	0.000708773	0.00181131
237	36	114	0.15	6.7	12124	1964	1104224	1778.62	0.569756	0.282077	0.193992	0.108961	0.0437882	0.0549898	0.0376782	0.0208758	0.0188391	0.0208758	0.0203666	0.0188391	0.0132383	0.0101833	0.0127291	0.0127291	0.0117108	0.0106925	0.0086558	0.0142566	0.00916497	0.00509165	0.00610998	0.0117108	0.00560081	0.00509165	0.00356415	0.0106925	0.00254582	0.00203666	0.00560081	0.00305499	0.00763747	0.00254582	0.00407332	0.00203666	0.00305499	0.00101833	0.00203666	0.00101833	0
238	24	123	0.3	5.82	18720	2802	1680154	1667.7	0.482869	0.285153	0.195575	0.159886	0.047823	0.0567452	0.0488936	0.0231977	0.0210564	0.0217702	0.0214133	0.0135617	0.0142755	0.0117773	0.0139186	0.0135617	0.0107066	0.0028551	0.0107066	0.00678087	0.00820842	0.00785153	0.00678087	0.00606709	0.00642398	0.00963597	0.00392577	0.00642398	0.00249822	0.00535332	0.00642398	0.00571021	0.0089222	0.00249822	0.00178444	0.00392577	0.00142755	0	0.00428266	0.00214133	0
239	32	86	0.14	5.28	19662	3296	1794784	1836.43	0.386833	0.251517	0.154733	0.192961	0.0382282	0.0537015	0.0394417	0.0212379	0.0139563	0.0224515	0.0276092	0.0163835	0.00940534	0.00667476	0.0103155	0.0121359	0.00758495	0.00515777	0.00849515	0.0106189	0.0112257	0.00576456	0.00606796	0.00849515	0.00758495	0.00758495	0.00303398	0.00333738	0.00515777	0.00485437	0.00697816	0.00273058	0.00485437	0.00212379	0.000606796	0.00273058	0.00364078	0.000303398	0.00182039	0.00121359	0.00121359
240	35	129	0.16	6.97	14552	2222	1350446	1645.38	0.50135	0.289379	0.156616	0.0765077	0.0544554	0.0742574	0.0544554	0.0328533	0.00990099	0.0238524	0.0247525	0.0171017	0.0144014	0.0108011	0.0090009	0.0090009	0.0139514	0.00990099	0.00675068	0.00810081	0.00540054	0.00315032	0.00270027	0.0090009	0.00360036	0.00270027	0.00540054	0.00360036	0.00585059	0.00405041	0.00405041	0.00225023	0.00360036	0.00270027	0.00180018	0.00540054	0.00270027	0.000450045	0	0	0.000450045
241	38	87	0	5.11	87592	14754	8101816	1821.07	0.421106	0.240409	0.138132	0.21445	0.0442592	0.0466314	0.0383625	0.0202657	0.0142334	0.0238579	0.019859	0.0138945	0.0114545	0.00630338	0.00982784	0.0107767	0.00698116	0.0062356	0.00833672	0.0105734	0.00752338	0.00454114	0.00637115	0.00352447	0.00359225	0.00799783	0.00223668	0.00447336	0.00406669	0.00277891	0.00603226	0.00223668	0.00488003	0.00203335	0.00115223	0.00203335	0.00725227	0.000948895	0.00135556	0.000610004	0.00128779
242	39	128	0.19	3.58	16524	2656	1447096	1835.4	0.502636	0.269578	0.187123	0.095256	0.0478163	0.0421687	0.0417922	0.0256024	0.0237199	0.0203313	0.0256024	0.0120482	0.0188253	0.0120482	0.00941265	0.00828313	0.00715361	0.00753012	0.0116717	0.00715361	0.00677711	0.00414157	0.00301205	0.00338855	0.00489458	0.0060241	0.00225904	0.00564759	0.00338855	0.00225904	0.0101657	0.00263554	0.00414157	0.00150602	0.00150602	0.000753012	0.00263554	0.000376506	0.00301205	0	0
243	31	79	0.14	3.32	17606	2836	1617916	1752.87	0.502821	0.28244	0.170663	0.16079	0.0444288	0.053244	0.0447814	0.0296192	0.0137518	0.0285614	0.0208039	0.0176305	0.0112835	0.00846262	0.014457	0.0074048	0.00564175	0.0077574	0.00916784	0.00987306	0.00634697	0.00916784	0.00528914	0.00423131	0.0038787	0.00705219	0.00282087	0.00493653	0.00141044	0.00282087	0.00987306	0.00599436	0.00669958	0.00246827	0.00176305	0.00176305	0.00599436	0	0.00211566	0.000705219	0.00246827
244	35	89	0.25	4.08	14528	2434	1359050	1790.96	0.415776	0.264174	0.188578	0.0977814	0.05341	0.066968	0.0435497	0.0152013	0.0254725	0.0254725	0.0221857	0.0193098	0.0143796	0.00862777	0.00821693	0.0110929	0.00862777	0.00657354	0.0110929	0.005341	0.00739523	0.00780608	0.00369762	0.00328677	0.00780608	0.0119145	0.00123254	0.000821693	0.005341	0.00451931	0.00451931	0.00369762	0.00493016	0.000821693	0.000821693	0.000410846	0.00246508	0	0.00164339	0.00246508	0.000821693
245	31	88	0	3.28	78240	12502	7276268	1718.19	0.43801	0.24724	0.155815	0.194449	0.043513	0.0440729	0.0412734	0.0219165	0.0173572	0.0235962	0.0207167	0.0147976	0.00847864	0.00767877	0.00983843	0.0112782	0.00783875	0.00327948	0.00991841	0.0100784	0.00703887	0.00487922	0.00535914	0.00599904	0.00567909	0.00663894	0.0031195	0.00463926	0.00279955	0.00367941	0.00663894	0.00263958	0.00351944	0.00167973	0.000799872	0.00207967	0.00791873	0.00103983	0.00199968	0.00111982	0.00183971
246	37	113	0.27	6.77	12850	2170	1203236	1803.47	0.309217	0.248848	0.152074	0.217972	0.0497696	0.0419355	0.0451613	0.0239631	0.0124424	0.018894	0.021659	0.0119816	0.0179724	0.00691244	0.00967742	0.016129	0.00691244	0.00368664	0.0105991	0.00737327	0.00322581	0.00460829	0.0078341	0.0193548	0.0101382	0.00737327	0.000921659	0.000921659	0.00230415	0.00276498	0.00368664	0.00184332	0.000921659	0.00138249	0	0.00138249	0.00184332	0.000460829	0.00414747	0.000921659	0
247	25	99	0.27	6.17	10712	1698	980618	1731.56	0.42285	0.237927	0.155477	0.154888	0.0600707	0.0477032	0.0347468	0.0200236	0.0318021	0.0129564	0.0206125	0.0182568	0.0147232	0.00353357	0.0100118	0.0141343	0.00883392	0.00942285	0.00765607	0.00942285	0.00647821	0.0100118	0.00353357	0.00117786	0.0041225	0.00647821	0.000588928	0.0041225	0.00353357	0.00117786	0.00588928	0.00117786	0.00530035	0.000588928	0.00176678	0.00117786	0.00588928	0.00117786	0.00117786	0.00117786	0
248	26	85	0.13	5.29	77016	12194	7006466	1740.39	0.32557	0.23774	0.144989	0.255043	0.0462523	0.0487945	0.0396096	0.0201739	0.0168115	0.0205019	0.0246023	0.0168936	0.0119731	0.00811875	0.010825	0.00672462	0.00754469	0.00795473	0.00967689	0.0120551	0.0054125	0.0065606	0.00820075	0.00344432	0.00565852	0.00918485	0.00303428	0.00319829	0.00385435	0.00508447	0.00672462	0.00360833	0.00557651	0.00139413	0.000738068	0.00262424	0.00902083	0.000574053	0.00123011	0.000738068	0.00114811
249	40	108	0.3	6.42	11890	1852	1121352	1651.58	0.37635	0.240821	0.157667	0.224082	0.049676	0.0404968	0.0475162	0.0134989	0.0205184	0.0296976	0.0161987	0.0107991	0.0102592	0.00917927	0.00863931	0.0167387	0.00269978	0.00701944	0.0107991	0.00917927	0.00647948	0.0134989	0.00431965	0.00539957	0.00485961	0.00863931	0.00215983	0.00539957	0.00215983	0.00431965	0.00593952	0.00215983	0.00215983	0.00485961	0	0.00323974	0.00971922	0	0.00107991	0	0.00269978
250	29	80	0.14	6.06	83052	14732	7649478	1925.88	0.517173	0.224613	0.137116	0.236017	0.0452077	0.0431713	0.0389628	0.0181917	0.0167662	0.0224681	0.0221966	0.0155444	0.0136438	0.00685582	0.00841705	0.00767038	0.00570187	0.00502308	0.00909585	0.00943524	0.00583763	0.00454792	0.00712734	0.00305458	0.00509096	0.00651643	0.00427641	0.00291882	0.00373337	0.00509096	0.00570187	0.00244366	0.00386913	0.00224002	0.00122183	0.00244366	0.00902797	0.000407277	0.00400489	0.000610915	0.00115395
251	31	75	0.13	4.91	16180	2552	1469726	1736.38	0.500784	0.245298	0.164185	0.182602	0.0481975	0.0340909	0.049373	0.023511	0.020768	0.0227273	0.0246865	0.0152821	0.00940439	0.00822884	0.0148903	0.0113636	0.00901254	0.0023511	0.00744514	0.00783699	0.00548589	0.00822884	0.00626959	0.0023511	0.00470219	0.00901254	0.0015674	0.00548589	0.0023511	0.00509404	0.00470219	0.0039185	0.00548589	0.0023511	0.00117555	0.00705329	0.00626959	0.0015674	0.0015674	0.000783699	0.00195925
252	30	79	0.2	4.38	65084	11094	5948454	1865.02	0.43492	0.241752	0.157833	0.307283	0.0428159	0.0510186	0.0342527	0.0218136	0.01947	0.0223544	0.0202812	0.0163151	0.012349	0.00802235	0.00865333	0.00937444	0.00694069	0.00513791	0.0115378	0.0150532	0.00757166	0.00576888	0.0118082	0.0107265	0.0044168	0.0105462	0.00270416	0.00459708	0.00540833	0.00432666	0.00856319	0.00216333	0.0044168	0.00288444	0.000630972	0.00288444	0.0125293	0.000721111	0.00198305	0.00144222	0.000360555
253	29	141	0.15	3.96	64910	10186	5885316	1730.75	0.377872	0.262714	0.175437	0.239152	0.051934	0.0499705	0.042313	0.0232672	0.0165914	0.0256234	0.0234636	0.0198311	0.0153151	0.00814844	0.00971922	0.0134498	0.00952287	0.00805027	0.00736305	0.0105046	0.00706853	0.0071667	0.00569409	0.00736305	0.006774	0.0107991	0.00363244	0.00235618	0.00628313	0.00402513	0.00746122	0.00422148	0.00382878	0.00196348	0.000589044	0.00441783	0.0049087	0.00098174	0.00638131	0.00049087	0.00137444
254	42	96	0.11	4.2	73968	11046	6884682	1604.43	0.427032	0.295763	0.168839	0.151729	0.0494297	0.0521456	0.0427304	0.0274307	0.0176534	0.0178345	0.0241716	0.0154807	0.0161144	0.00869093	0.0124027	0.0103205	0.00986783	0.00959623	0.00896252	0.00923411	0.00642767	0.0065182	0.00479812	0.00597501	0.00497918	0.0100489	0.00316857	0.00443599	0.00479812	0.00434546	0.00678979	0.00461706	0.00398334	0.00235379	0.00126743	0.00307804	0.00470759	0.000905305	0.00307804	0.0011769	0.00108637
255	38	107	0.17	5.96	71920	10632	6619002	1606.28	0.398702	0.287998	0.189898	0.14193	0.0488149	0.0596313	0.0420429	0.0250188	0.0209744	0.0274643	0.0223853	0.0207863	0.0163657	0.00902935	0.0148608	0.0116629	0.0091234	0.00790068	0.00714823	0.00714823	0.00639579	0.0057374	0.0048909	0.00404439	0.00470278	0.00639579	0.00470278	0.00385628	0.00479684	0.00545523	0.00874718	0.00385628	0.0065839	0.00300978	0.000940557	0.00197517	0.0025395	0.000564334	0.00150489	0.000752445	0.00141084
256	24	84	0.3	13.9	69790	10226	6529316	1566.17	0.399179	0.309994	0.191962	0.0881087	0.0562292	0.0632701	0.0509486	0.029337	0.0204381	0.0225895	0.0259143	0.0187757	0.0120282	0.00821436	0.0130061	0.0111481	0.0100724	0.00606298	0.00899668	0.00723646	0.0130061	0.0058674	0.00303149	0.00498729	0.00801878	0.00987678	0.00254254	0.00723646	0.00400939	0.00371602	0.00938783	0.00420497	0.00528066	0.00185801	0.00058674	0.00352044	0.00332486	0.00058674	0.00058674	0.00068453	0.00058674
257	27	111	0.15	4.56	20468	3200	1793970	1783.75	0.341875	0.293125	0.189688	0.100625	0.0459375	0.0596875	0.0471875	0.02125	0.018125	0.0221875	0.0240625	0.0171875	0.0134375	0.00625	0.009375	0.011875	0.0078125	0.0046875	0.00875	0.0053125	0.0078125	0.00375	0.0021875	0.005	0.006875	0.0078125	0.004375	0.00125	0.00625	0.0040625	0.0065625	0.0021875	0.004375	0.00125	0.00125	0.0025	0.00125	0.000625	0.004375	0.0015625	0.00125
258	32	129	0	4.38	19458	3224	1763156	1828.54	0.509305	0.273263	0.165323	0.122519	0.0483871	0.0424938	0.0542804	0.0245037	0.0189206	0.0195409	0.0238834	0.0238834	0.0136476	0.00682382	0.0120968	0.00899504	0.007134	0.00496278	0.00899504	0.00651365	0.0108561	0.00403226	0.00465261	0.00372208	0.00837469	0.00868486	0.00403226	0.00155087	0.00310174	0.00310174	0.0058933	0.000620347	0.00465261	0.00186104	0.000620347	0.00434243	0.00310174	0.000620347	0.00124069	0.00155087	0.000620347
259	37	106	0.13	3.53	17716	2822	1607320	1755.72	0.374557	0.281715	0.183203	0.142098	0.0432318	0.0605953	0.0581148	0.0279943	0.0191354	0.0283487	0.0272856	0.0191354	0.0134656	0.00956768	0.00850461	0.00637845	0.0127569	0.00496102	0.00744153	0.0060241	0.00921332	0.0060241	0.00354359	0.00850461	0.00566974	0.00460666	0.00248051	0.00389794	0.00248051	0.00177179	0.00389794	0.00566974	0.0042523	0.00354359	0.000354359	0.00354359	0.00283487	0.00141743	0.00460666	0.000708717	0.000708717
260	34	88	0.19	6.45	16560	2508	1480596	1693.91	0.438198	0.27193	0.188995	0.0761563	0.0466507	0.0494418	0.046252	0.0255183	0.0195375	0.023126	0.0334928	0.0179426	0.015949	0.0111643	0.0199362	0.0167464	0.0107656	0.00438596	0.011563	0.00518341	0.00877193	0.00757576	0.00239234	0.00199362	0.00598086	0.00598086	0.00558214	0.00438596	0.00398724	0.00318979	0.00917065	0.00318979	0.00438596	0.00279107	0	0.00398724	0.00279107	0	0.000398724	0	0
261	31	77	0.16	3.74	17052	2926	1536124	1904.79	0.326384	0.244019	0.163021	0.374231	0.0416951	0.0522898	0.0420369	0.0273411	0.0181135	0.0228982	0.0205058	0.0181135	0.0123035	0.00717703	0.0109364	0.00683527	0.00991114	0.00888585	0.0112782	0.0119617	0.00444293	0.00683527	0.0112782	0.0143541	0.00546822	0.0143541	0.00341763	0.00478469	0.00512645	0.00239234	0.00512645	0.00205058	0.00683527	0.00341763	0.000683527	0.000683527	0.0170882	0.000683527	0.00444293	0.00205058	0.00136705
262	38	119	0.3	5.42	12756	2092	1141456	1832.75	0.390057	0.247132	0.168738	0.280115	0.041109	0.0525813	0.0449331	0.0205545	0.0186424	0.0210325	0.0172084	0.0143403	0.0191205	0.00334608	0.0124283	0.0100382	0.00669216	0.0081262	0.0129063	0.0114723	0.0081262	0.00860421	0.0081262	0.00573614	0.0109943	0.0119503	0.00717017	0.00669216	0.00478011	0.00334608	0.00382409	0.00334608	0.00286807	0.00239006	0.00191205	0.00573614	0.00860421	0	0.00191205	0.00191205	0
263	37	119	0.27	5.38	13212	2154	1206780	1784.92	0.516713	0.26091	0.159703	0.103528	0.0584958	0.0510678	0.0482823	0.0259981	0.0218199	0.0269266	0.0292479	0.00835655	0.0143918	0.00696379	0.0116063	0.00696379	0.00696379	0.00139276	0.0120706	0.00603528	0.00649954	0.00649954	0.00324977	0.00232126	0.00278552	0.00696379	0.00371402	0.00510678	0.00417827	0.00185701	0.00928505	0.00371402	0.00185701	0.000464253	0.00232126	0	0.000928505	0.00139276	0.00371402	0	0
264	35	88	0.3	5.95	12866	2308	1163120	1984.32	0.529029	0.228769	0.17591	0.284229	0.0528596	0.0446274	0.0428943	0.0281629	0.0164645	0.0277296	0.0186308	0.0116984	0.0116984	0.0112652	0.00909879	0.00736568	0.00606586	0.00433276	0.0142981	0.0216638	0.00823224	0.0112652	0.00909879	0.00389948	0.00866551	0.00563258	0.00389948	0.0017331	0.00563258	0.000866551	0.00823224	0.00389948	0.00259965	0.00216638	0.00129983	0.0017331	0.00953206	0.000866551	0.00259965	0.000866551	0
265	37	93	0.14	3.97	15320	2404	1387542	1732.56	0.473794	0.278702	0.175541	0.262895	0.0399334	0.0503328	0.0395175	0.0232945	0.0124792	0.0349418	0.015807	0.015391	0.0116473	0.00707155	0.0133111	0.0145591	0.0103993	0.00707155	0.0128952	0.0116473	0.00873544	0.00374376	0.00873544	0.00166389	0.00415973	0.0103993	0.00249584	0.00415973	0.00457571	0.00457571	0.00332779	0.00249584	0.00499168	0.00166389	0.000415973	0.00748752	0.0108153	0	0.00374376	0.00166389	0.000415973
266	33	104	0.22	6.23	79018	14498	7106086	2040.22	0.440819	0.227825	0.158574	0.383225	0.0400055	0.0586978	0.035936	0.019244	0.016623	0.0291764	0.0167609	0.0151745	0.0105532	0.0077252	0.011174	0.0108291	0.0074493	0.00779418	0.0134501	0.0177266	0.00738033	0.00648365	0.0116568	0.00379363	0.00462133	0.0113809	0.0041385	0.00475928	0.00482825	0.0049662	0.00572493	0.00400055	0.00393158	0.0033108	0.0011036	0.00406953	0.0124845	0.000896675	0.00613878	0.00179335	0.00144848
267	28	143	0.22	7.22	48518	7774	4511902	1723	0.517623	0.283123	0.165037	0.189606	0.0502959	0.0527399	0.0414201	0.0254695	0.0240545	0.0267559	0.0232827	0.0135066	0.0123489	0.00784667	0.00951891	0.0102907	0.00913301	0.00848984	0.0122202	0.0110625	0.0083612	0.00578853	0.00668896	0.00270131	0.00373038	0.00565989	0.00424492	0.00437355	0.00257268	0.00321585	0.00694623	0.00231541	0.00591716	0.00282995	0.00244404	0.00192951	0.00578853	0.000385902	0.00257268	0.000514536	0.00064317
268	39	99	0.3	14.1	11058	1656	1011730	1636.8	0.429348	0.270531	0.197464	0.0857488	0.0567633	0.0428744	0.0374396	0.0277778	0.0163043	0.0229469	0.0205314	0.0163043	0.0138889	0.00664251	0.0120773	0.0102657	0.00483092	0.00724638	0.00483092	0.00241546	0.0102657	0.00603865	0.00362319	0.00362319	0.00603865	0.00362319	0.00301932	0.00241546	0.00241546	0.00301932	0.00905797	0.00241546	0.00603865	0.00120773	0.00241546	0.00120773	0	0	0.00120773	0.00120773	0.00483092
269	35	134	0.12	4.16	59928	10034	5405710	1856.19	0.490732	0.312438	0.195535	0.0854096	0.0437512	0.0570062	0.0477377	0.0334861	0.0211282	0.023819	0.0278055	0.0205302	0.0164441	0.00996612	0.00936815	0.0108631	0.00837154	0.00677696	0.0115607	0.00508272	0.0101654	0.00508272	0.00229221	0.00568069	0.00508272	0.0109627	0.00298983	0.0035878	0.00398645	0.00328882	0.00747459	0.0048834	0.00468407	0.00139526	0.00149492	0.00209288	0.00199322	0.00139526	0.0017939	0.00119593	0.000797289
270	33	127	0	3.26	79824	12020	7381542	1628.39	0.483777	0.28594	0.196506	0.159567	0.0507488	0.0613145	0.0425125	0.0259567	0.0197171	0.0304493	0.0223794	0.0199667	0.016223	0.00898502	0.00965058	0.009401	0.00873544	0.00881864	0.0113977	0.00923461	0.00815308	0.00599002	0.00690516	0.00657238	0.00590682	0.00590682	0.00449251	0.00490849	0.0046589	0.00374376	0.00565724	0.00266223	0.00341098	0.00291181	0.00133111	0.00174709	0.00274542	0.000166389	0.00141431	0.000582363	0.000582363
271	31	119	0.24	4.54	13872	2164	1250124	1731.03	0.576248	0.313771	0.168207	0.0670055	0.0452865	0.0633087	0.0420518	0.0277264	0.0244917	0.0286506	0.0235675	0.0124769	0.0184843	0.0124769	0.00693161	0.0134011	0.00970425	0.00600739	0.0106285	0.00508318	0.0110906	0.00462107	0.00693161	0.00369686	0.00600739	0.0101664	0.00785582	0.00277264	0.00508318	0.0064695	0.0101664	0.00277264	0.00277264	0.000924214	0.00138632	0.00184843	0	0.00323475	0.00231054	0	0.000924214
272	37	114	0.3	3.44	11848	1878	1093194	1717.9	0.389244	0.21033	0.167199	0.249734	0.0484558	0.0404686	0.0404686	0.0260916	0.0271565	0.0266241	0.0292865	0.0117146	0.0117146	0.00692226	0.00745474	0.0117146	0.0122471	0.0101171	0.00745474	0.0122471	0.0106496	0.00692226	0.00532481	0.00319489	0.00319489	0.00745474	0.00159744	0.00266241	0.00266241	0.00638978	0.00798722	0.00106496	0.00372737	0.00638978	0.000532481	0.00266241	0.0085197	0	0.000532481	0.00212993	0.00266241
273	37	101	0.18	8.39	67994	9956	6346396	1568.76	0.341201	0.280233	0.175773	0.0836681	0.0519285	0.0505223	0.0437927	0.0235034	0.0207915	0.0223986	0.0253114	0.0150663	0.0152672	0.00863801	0.0102451	0.0116513	0.00662917	0.00783447	0.00713138	0.00532342	0.00903978	0.0050221	0.00281237	0.00472077	0.00683005	0.00843712	0.00331458	0.00341503	0.00441945	0.0031137	0.00713138	0.00341503	0.00612696	0.00150663	0.00200884	0.00231016	0.00160707	0.000903978	0.00180796	0.0012053	0.00100442
274	38	101	0	4.67	16008	2674	1484488	1801.29	0.725131	0.275991	0.166791	0.10359	0.0497382	0.0437547	0.052356	0.0299177	0.0213164	0.025804	0.0243082	0.0168287	0.0115931	0.00747943	0.0123411	0.013089	0.00822737	0.00336574	0.00860135	0.0026178	0.00897532	0.00486163	0.00186986	0.00112191	0.00897532	0.0052356	0.00598355	0.00560957	0.00186986	0.00448766	0.00373972	0.00560957	0.00336574	0	0.00149589	0.000373972	0.00112191	0.000747943	0.00373972	0.000373972	0.00224383
275	37	119	0.13	4.32	11550	1848	1038582	1779.35	0.555195	0.268398	0.175866	0.0925325	0.0595238	0.0514069	0.0416667	0.0243506	0.0183983	0.0248918	0.0221861	0.0140693	0.0211039	0.004329	0.0135281	0.00703463	0.00595238	0.00270563	0.00974026	0.00757576	0.00703463	0.00541126	0.00378788	0.004329	0.00811688	0.0113636	0.004329	0.0021645	0.00378788	0.00324675	0.00919913	0.00541126	0.00703463	0.00162338	0	0.00595238	0.00108225	0	0.0021645	0.00162338	0.00108225
276	33	97	0.16	5.28	48958	7962	4387394	1814.74	0.521854	0.268651	0.188897	0.11781	0.0514946	0.0666918	0.0504898	0.0253705	0.0219794	0.022733	0.0267521	0.0167043	0.0156996	0.00565185	0.00979653	0.0108013	0.00778699	0.00703341	0.00967094	0.00565185	0.00665662	0.00615423	0.00477267	0.00640543	0.00703341	0.00916855	0.0035167	0.00389349	0.00514946	0.00339111	0.0075358	0.00313991	0.00552625	0.00175835	0.00125597	0.00276312	0.00226074	0.000627983	0.00213514	0.00163276	0.00150716
277	32	120	0.24	8.07	66520	9488	6228876	1523.23	0.364039	0.286256	0.202466	0.0855818	0.0493255	0.0539629	0.0483769	0.0265599	0.0209739	0.0267707	0.022871	0.0212901	0.0146501	0.0110666	0.0138069	0.00938027	0.00874789	0.00779933	0.0084317	0.00737774	0.00980185	0.005586	0.00400506	0.00495363	0.0057968	0.00748314	0.0029511	0.00305649	0.00368887	0.00305649	0.0086425	0.00442664	0.00653457	0.00105396	0.00137015	0.00200253	0.00189713	0.000737774	0.00105396	0.000526981	0.000737774
278	35	127	0.1	3.16	11994	1906	1131170	1684.98	0.365163	0.289087	0.179433	0.0881427	0.0561385	0.0739769	0.0634837	0.0283316	0.021511	0.0241343	0.0220357	0.0194124	0.0115425	0.00944386	0.00524659	0.00262329	0.00472193	0.00734523	0.0089192	0.00524659	0.00577125	0.00419727	0.00577125	0.00314795	0.00472193	0.00786988	0.00209864	0.00524659	0.00524659	0.00314795	0.0115425	0.00104932	0.00157398	0.00367261	0.00104932	0.00209864	0.00104932	0.00157398	0.00104932	0.00209864	0
279	35	108	0	4.77	87624	12852	8109538	1584.8	0.436041	0.302988	0.182462	0.112045	0.0520542	0.0491752	0.0420168	0.0272331	0.0217865	0.0205415	0.0233427	0.0162621	0.0159508	0.00676937	0.00949269	0.00809213	0.00778089	0.00793651	0.00949269	0.00715842	0.00746965	0.00459073	0.00544662	0.00389045	0.00638033	0.00754746	0.00474634	0.00459073	0.00482415	0.00287893	0.00645814	0.00248988	0.00591348	0.00194522	0.00108932	0.00272331	0.00225646	0.000544662	0.00163399	0.000778089	0.0017118
280	34	90	0.26	5.59	13694	2112	1274220	1657.48	0.49053	0.258523	0.187973	0.0923295	0.0497159	0.0516098	0.046875	0.0269886	0.0179924	0.0198864	0.0246212	0.0213068	0.016572	0.00994318	0.00994318	0.0123106	0.00284091	0.00804924	0.0118371	0.00331439	0.00804924	0.00284091	0.00378788	0.00236742	0.00378788	0.0108902	0.00378788	0.00236742	0.00284091	0.00710227	0.00710227	0.00284091	0.00331439	0.00520833	0.00284091	0.00284091	0	0.00094697	0.00189394	0.00189394	0.00094697
281	28	107	0.3	12.1	11204	1560	1033348	1509.66	0.25	0.313462	0.196154	0.115385	0.0551282	0.0519231	0.0423077	0.0282051	0.0230769	0.0282051	0.0282051	0.0211538	0.0128205	0.0108974	0.00705128	0.00384615	0.0108974	0.00128205	0.00576923	0.00769231	0.00961538	0.00512821	0.00384615	0.0025641	0.00705128	0.00833333	0.00384615	0.00384615	0.00448718	0.00448718	0.0121795	0.0025641	0.00705128	0.000641026	0.000641026	0.00128205	0.00128205	0	0	0.000641026	0.0025641
282	30	81	0.62	22.8	48742	6290	4789048	1313.41	0.349444	0.317329	0.186328	0.113037	0.054531	0.0513514	0.0540541	0.0330684	0.0162162	0.0263911	0.0252782	0.0197138	0.0147854	0.00810811	0.0130366	0.00699523	0.00922099	0.009062	0.0120827	0.00667727	0.00842607	0.00747218	0.00445151	0.00429253	0.00540541	0.00794913	0.00556439	0.00461049	0.0036566	0.00413355	0.00540541	0.00492846	0.00572337	0.00190779	0.00190779	0.000476948	0.00143084	0.00063593	0.00222576	0.00063593	0.000317965
283	36	90	0.17	10.3	75150	11078	6921770	1600.46	0.591533	0.276313	0.198321	0.0685142	0.0470301	0.0575014	0.0454053	0.0265391	0.0220256	0.0222062	0.0266294	0.0173316	0.0170608	0.00667991	0.0115544	0.00929771	0.00893663	0.00731179	0.0121863	0.0049648	0.00857556	0.00667991	0.00252753	0.00469399	0.00541614	0.00713125	0.00306915	0.00433291	0.00433291	0.00324968	0.00667991	0.00243726	0.0052356	0.0014443	0.00162484	0.00343022	0.000812421	0.000631883	0.0014443	0.00108323	0.000541614
284	38	126	0.22	7.63	12810	1916	1214962	1577	0.359603	0.265658	0.18737	0.220772	0.039666	0.0600209	0.0454071	0.0219207	0.00782881	0.0318372	0.0360125	0.0135699	0.0109603	0.00574113	0.0187891	0.0104384	0.00782881	0.00782881	0.0151357	0.0114823	0.00730689	0.0114823	0.00313152	0.00417537	0.00574113	0.00887265	0.00104384	0.00521921	0.00313152	0.00208768	0.0125261	0.00208768	0.00156576	0	0.00208768	0.00104384	0.00313152	0.00104384	0.00104384	0.00208768	0.00156576
285	28	92	0.11	4.01	78174	14308	7036078	2033.52	0.371471	0.225608	0.143906	0.474001	0.0420045	0.0404669	0.0367627	0.0257199	0.0131395	0.0284456	0.0243221	0.0114621	0.00922561	0.00796757	0.0117417	0.0102041	0.0062203	0.00831703	0.0123707	0.0239726	0.00580095	0.00642997	0.0120911	0.00349455	0.00559128	0.0140481	0.00475259	0.00391389	0.00712888	0.00475259	0.00629019	0.00405368	0.00475259	0.00272575	0.00104836	0.00258597	0.0174029	0.000768801	0.0054515	0.00125804	0.00160749
286	33	117	0.21	7.46	10932	1692	978526	1729.13	0.404255	0.241726	0.177305	0.26182	0.0650118	0.0555556	0.0455083	0.0242317	0.0183215	0.0165485	0.0224586	0.0130024	0.00945626	0.00650118	0.00768322	0.00886525	0.00945626	0.00591017	0.0100473	0.0224586	0.00177305	0.00591017	0.0141844	0.0106383	0.00295508	0.0130024	0.00472813	0.00531915	0.00236407	0.00295508	0.00945626	0.00295508	0.00413712	0.00118203	0.000591017	0.00236407	0.0035461	0	0.0035461	0	0
287	32	117	0.17	4.04	85286	15128	7703148	1963.87	0.406333	0.248149	0.165984	0.321589	0.0435616	0.0441565	0.0378107	0.0235325	0.0187731	0.0271682	0.0254495	0.0145426	0.0132205	0.00813062	0.0111052	0.0112374	0.00528821	0.0076679	0.0118324	0.0101798	0.00780011	0.005156	0.00839503	0.00879164	0.00449498	0.00958488	0.00429667	0.00370175	0.00456108	0.00390005	0.00601534	0.00231359	0.00423057	0.00297462	0.00118985	0.00297462	0.00627975	0.000793231	0.0024458	0.00165256	0.00138815
288	28	79	0.2	7.38	69192	11728	6264398	1872.17	0.57853	0.25648	0.174369	0.213762	0.0472374	0.0549113	0.039734	0.0241303	0.0183322	0.0230218	0.026603	0.0146658	0.0136426	0.00545703	0.011852	0.0101467	0.00682128	0.00750341	0.0111698	0.0111698	0.00673602	0.00622442	0.00997613	0.00375171	0.00443383	0.0106583	0.00417804	0.00196112	0.0045191	0.00443383	0.00486016	0.00511596	0.00528649	0.00221692	0.000767394	0.00358117	0.00596862	0.000596862	0.00221692	0.00110846	0.00110846
289	39	135	0.15	6.01	70252	10666	6344490	1681.14	0.51322	0.286049	0.182355	0.113913	0.0473467	0.0524095	0.0471592	0.0268142	0.0181886	0.0242828	0.0227827	0.0179074	0.0150947	0.0095631	0.011907	0.00965685	0.00768798	0.00665667	0.00909432	0.0063754	0.00562535	0.00618789	0.00525033	0.00440653	0.00759422	0.00928183	0.00431277	0.00431277	0.00496906	0.00328146	0.00778174	0.00356272	0.00712545	0.00253141	0.000375023	0.00150009	0.00225014	0.000937559	0.00131258	0.00103131	0.000937559
290	34	113	0.2	4.53	14740	2140	1346374	1589.45	0.47243	0.326636	0.218224	0.0850467	0.0523364	0.053271	0.0401869	0.0397196	0.014486	0.0266355	0.0252336	0.0182243	0.0088785	0.0154206	0.014486	0.0121495	0.0088785	0.00514019	0.011215	0.00841121	0.00700935	0.00373832	0.00327103	0.00373832	0.00186916	0.00654206	0.0046729	0.0088785	0.00233645	0.00420561	0.00794393	0.00373832	0.00140187	0.000934579	0	0.00280374	0.00140187	0.00140187	0	0.000934579	0.00186916
291	35	99	0.18	4.16	69022	10474	6231050	1680.94	0.490166	0.276303	0.187226	0.167367	0.0511743	0.0605308	0.0440137	0.0265419	0.0199542	0.0252053	0.0247279	0.0170899	0.0108841	0.0089746	0.0113615	0.0111705	0.00792438	0.00849723	0.0089746	0.00811533	0.00649227	0.00572847	0.0041054	0.00391445	0.0048692	0.00821081	0.00334161	0.00295971	0.00372351	0.00238686	0.00572847	0.00334161	0.00639679	0.00114569	0.00162307	0.00133664	0.00544205	0.000572847	0.00200496	0.000381898	0.00105022
292	34	120	0.21	11.4	12614	1926	1157386	1664.09	0.48702	0.287643	0.169263	0.0809969	0.0430945	0.05919	0.0446521	0.0249221	0.0202492	0.0160955	0.0327103	0.0114226	0.00986501	0.00934579	0.0140187	0.0119418	0.00726895	0.00882658	0.0124611	0.00778816	0.00778816	0.0046729	0.00778816	0.00415369	0.0046729	0.00623053	0.00259605	0.00415369	0.00259605	0.00363448	0.0046729	0.00311526	0.00363448	0.00155763	0.00103842	0.00207684	0.00103842	0.00103842	0.00103842	0	0.00103842
293	39	117	0.15	4.71	15582	2830	1374944	2058.27	0.455477	0.217668	0.137456	0.424735	0.0420495	0.0448763	0.0427562	0.0240283	0.0120141	0.0169611	0.0226148	0.0166078	0.0151943	0.0102473	0.00918728	0.0106007	0.00530035	0.00812721	0.00812721	0.0162544	0.00989399	0.00777385	0.00812721	0.0190813	0.00777385	0.00742049	0.00565371	0.00424028	0.004947	0.00212014	0.00742049	0.00318021	0.00388693	0.00282686	0.00212014	0.00212014	0.0159011	0.0024735	0.004947	0.00106007	0.0024735
294	27	84	0.26	5.37	83218	11650	7558228	1541.37	0.349957	0.300773	0.181459	0.0733047	0.0505579	0.0586266	0.0481545	0.0300429	0.0202575	0.0214592	0.0332189	0.0188841	0.016309	0.0103004	0.00892704	0.00798283	0.00875536	0.00669528	0.00901288	0.00480687	0.00978541	0.00540773	0.0039485	0.00669528	0.00592275	0.00866953	0.00248927	0.00472103	0.00412017	0.00343348	0.00815451	0.00360515	0.00703863	0.00180258	0.0016309	0.00223176	0.000858369	0.000686695	0.00103004	0.000858369	0.00120172
295	34	82	0.11	4.81	63802	11830	5648922	2094.2	0.472866	0.22071	0.138039	0.423922	0.0437025	0.0463229	0.0362637	0.0222316	0.0136095	0.023246	0.0200338	0.0125951	0.00972105	0.00710059	0.0105664	0.00997464	0.00735418	0.00608622	0.0120034	0.0182587	0.00735418	0.00896027	0.013694	0.00397295	0.00566357	0.0126796	0.00507185	0.0046492	0.00532544	0.00600169	0.00735418	0.00346577	0.00473373	0.00202874	0.000760778	0.00236686	0.0138631	0.00118343	0.0046492	0.000929839	0.00118343
296	36	97	0	8.39	75710	11488	6775386	1695.55	0.435498	0.294046	0.167827	0.15094	0.0536212	0.0468315	0.0443942	0.0282033	0.0188022	0.0209784	0.0198468	0.0174095	0.012883	0.00792131	0.00922702	0.0100104	0.00635446	0.00557103	0.0106198	0.00853064	0.0104457	0.00522284	0.00618036	0.00600627	0.00565808	0.00609331	0.00269847	0.00348189	0.00365599	0.00574513	0.00887883	0.00174095	0.00504875	0.00252437	0.000957521	0.00147981	0.00356894	0.000348189	0.00261142	0.00121866	0.000783426
297	40	105	0.21	6.44	15070	2090	1429638	1461.91	0.445455	0.329665	0.191388	0.145455	0.0535885	0.0516746	0.0444976	0.0277512	0.0172249	0.023445	0.0239234	0.0177033	0.015311	0.00717703	0.0186603	0.0133971	0.00526316	0.00334928	0.00239234	0.00382775	0.0062201	0.00382775	0.00191388	0.00574163	0.00574163	0.00574163	0.00239234	0.00382775	0.0119617	0.00334928	0.00669856	0.00717703	0.00191388	0.000478469	0.00143541	0.00143541	0.00382775	0	0.00382775	0.000956938	0.00143541
298	36	100	0.2	7.38	77518	11400	7009776	1626.3	0.364386	0.313246	0.183596	0.0964912	0.0469298	0.0558772	0.047193	0.0309649	0.0182456	0.0217544	0.0255263	0.0196491	0.0133333	0.00736842	0.00833333	0.00763158	0.01	0.00807018	0.00938596	0.00561404	0.00973684	0.00473684	0.00385965	0.00657895	0.00578947	0.0072807	0.00368421	0.0054386	0.0054386	0.00350877	0.00798246	0.00368421	0.00517544	0.00122807	0.00105263	0.00236842	0.00210526	0.000526316	0.00114035	0.00122807	0.000964912
299	31	89	0.12	6.59	17080	2720	1568846	1733.76	0.318382	0.313603	0.185294	0.09375	0.0481618	0.0665441	0.0547794	0.0294118	0.0194853	0.0205882	0.03125	0.0205882	0.0136029	0.0136029	0.0154412	0.0106618	0.00808824	0.00661765	0.00698529	0.00588235	0.00882353	0.00110294	0.00661765	0.00441176	0.00477941	0.0136029	0.00257353	0	0.00257353	0.00330882	0.0132353	0.00772059	0.00441176	0.000735294	0.00147059	0.00294118	0.00110294	0	0.00661765	0.00257353	0.00294118
300	37	77	0.11	3.72	66356	12374	5932588	2085.77	0.399386	0.18749	0.13092	0.516971	0.0457411	0.0425893	0.0308712	0.0176984	0.0113949	0.025699	0.0175368	0.0117181	0.0111524	0.0060611	0.0103443	0.00905124	0.00751576	0.00816228	0.0128495	0.0243252	0.00452562	0.0104251	0.016567	0.00371747	0.00476806	0.0138193	0.00525295	0.00420236	0.00703087	0.00622273	0.00428317	0.00533376	0.00379829	0.00428317	0.000808146	0.00412155	0.0193955	0.00145466	0.00824309	0.000969775	0.00193955
301	32	137	0.14	5.12	16336	2808	1539492	1823.98	0.59651	0.241097	0.164886	0.115385	0.0441595	0.0502137	0.0366809	0.031339	0.0131766	0.0213675	0.0252849	0.0195869	0.0174501	0.00712251	0.00641026	0.00783476	0.00534188	0.00641026	0.00498575	0.00534188	0.00320513	0.00178063	0.00320513	0.002849	0.00178063	0.00783476	0.00178063	0.00498575	0.00676638	0.00320513	0.00605413	0.002849	0.00676638	0.0014245	0	0.00356125	0.00320513	0.00106838	0.00320513	0.0014245	0.000356125
302	34	143	0.22	7.85	12942	1724	1208894	1426.1	0.367749	0.271462	0.194896	0.137471	0.0487239	0.049884	0.0464037	0.0226218	0.0162413	0.0243619	0.0237819	0.0232019	0.0156613	0.00638051	0.0150812	0.0110209	0.00522042	0.00638051	0.0139211	0.00522042	0.0075406	0.00638051	0.00696056	0.00406032	0.00812065	0.00348028	0.00232019	0.00348028	0.00174014	0.00232019	0.00406032	0.000580046	0.00406032	0	0.00174014	0	0.00348028	0	0.00348028	0	0.00232019
303	38	109	0.12	3.64	70222	13618	6129490	2221.72	0.289984	0.242033	0.135556	0.47004	0.043325	0.0412689	0.0360552	0.0273902	0.0139521	0.0229843	0.0196064	0.0131444	0.0153473	0.00807754	0.008665	0.00925246	0.00616831	0.00778382	0.0146864	0.0284183	0.00668233	0.00954619	0.0132178	0.0127038	0.00477309	0.0155676	0.00337788	0.00330445	0.00580115	0.0045528	0.00624174	0.00440593	0.00506682	0.00323102	0.000367161	0.00271699	0.019533	0.000881187	0.00359818	0.00190924	0.00234983
304	38	93	0.25	5.06	15390	2682	1411234	1900.46	0.401566	0.262118	0.166294	0.241238	0.0469799	0.038777	0.0316928	0.0216257	0.0175242	0.0324385	0.0208799	0.0137957	0.0134228	0.00633855	0.00969426	0.01566	0.00820283	0.00820283	0.0137957	0.00671141	0.0093214	0.00820283	0.00410142	0.0093214	0.00708427	0.00782998	0.00186428	0.00149142	0.00484713	0.00559284	0.0059657	0.00186428	0.00708427	0.00186428	0.00149142	0.000745712	0.00745712	0.000372856	0.00149142	0.00149142	0.00111857
305	40	87	0.15	4.31	16812	2940	1482064	1983.72	0.471088	0.291497	0.178231	0.25	0.0431973	0.0547619	0.0452381	0.0333333	0.0204082	0.0207483	0.0231293	0.0146259	0.00952381	0.00442177	0.00714286	0.00646259	0.00884354	0.00272109	0.0193878	0.00578231	0.00748299	0.0085034	0.00238095	0.00408163	0.00510204	0.0085034	0.00238095	0.00340136	0.0037415	0.00442177	0.00714286	0.00306122	0.00204082	0.00510204	0	0.0037415	0.00612245	0.00340136	0.00340136	0.00340136	0.000680272
306	30	92	0.13	3.07	21712	4324	1881016	2298.76	0.397086	0.23913	0.161887	0.410268	0.043247	0.0626735	0.0441721	0.0224329	0.0215079	0.0194265	0.0235893	0.0226642	0.0136448	0.00624422	0.012951	0.00832562	0.0124884	0.00786309	0.0152636	0.012951	0.0099445	0.00763182	0.0143386	0.00555042	0.00624422	0.00809436	0.00439408	0.00508788	0.00508788	0.00231267	0.00624422	0.00323774	0.00578168	0.00393154	0.000462535	0.00439408	0.00971323	0.000693802	0.00555042	0.00115634	0.00185014
307	41	112	0.18	4.97	13394	2152	1207044	1782.87	0.598978	0.29368	0.180297	0.0947955	0.0427509	0.0562268	0.0473978	0.0236989	0.0283457	0.0269517	0.0320632	0.0185874	0.0116171	0.010223	0.0106877	0.010223	0.00743494	0.00650558	0.00697026	0.00743494	0.010223	0.00371747	0.00325279	0.010223	0.00557621	0.00650558	0.00325279	0.00511152	0.00604089	0.00418216	0.00789963	0.000929368	0.008829	0.00232342	0.000929368	0.000929368	0.000929368	0.000464684	0	0	0.00232342
308	41	107	0.3	16.5	62120	8234	5904376	1394.56	0.472188	0.30204	0.199296	0.0674034	0.0479718	0.0590236	0.0473646	0.0259898	0.0221035	0.0273257	0.0224678	0.0206461	0.0131163	0.00546514	0.0136021	0.0111732	0.00631528	0.00692252	0.00886568	0.00910857	0.0102016	0.00376488	0.00388632	0.00364343	0.00801555	0.00643673	0.00364343	0.00485791	0.00291474	0.00546514	0.00825844	0.0027933	0.00400777	0.00206461	0.00109303	0.00218606	0.000971581	0.000485791	0.00109303	0.00109303	0.000728686
309	31	97	0.17	5.44	18836	2998	1746676	1716.4	0.506671	0.267178	0.158105	0.215143	0.04503	0.0503669	0.0373582	0.0280187	0.0223482	0.0266845	0.0200133	0.0183456	0.0156771	0.00800534	0.0116744	0.0103402	0.00733823	0.00700467	0.00967312	0.0163442	0.00800534	0.00567045	0.00767178	0.00133422	0.00433622	0.00633756	0.00500334	0.00433622	0.00400267	0.00400267	0.00867245	0.00200133	0.00233489	0.00166778	0.00100067	0.00233489	0.00633756	0.00166778	0.003002	0.00166778	0.00233489
310	35	87	0.63	4.39	14892	2126	1481816	1434.73	0.396519	0.269991	0.203669	0.117592	0.0536218	0.0498589	0.0390405	0.019285	0.0249294	0.0211665	0.0225776	0.0263405	0.0098777	0.0112888	0.0098777	0.00940734	0.0112888	0.00376294	0.00893697	0.0084666	0.0103481	0.00893697	0.0028222	0.00329257	0.00752587	0.00329257	0.00188147	0.00235183	0.00376294	0.00470367	0.00799624	0.00235183	0.00376294	0.000940734	0.00235183	0.0028222	0.000940734	0.00188147	0.0014111	0.000940734	0.000470367
311	42	95	0.14	6.6	16008	2158	1513058	1426.25	0.407322	0.331325	0.166821	0.0746061	0.0574606	0.055607	0.055607	0.0287303	0.0176089	0.0315107	0.0245598	0.0227062	0.00834106	0.00787766	0.0125116	0.0148285	0.00787766	0.00370714	0.00463392	0.00463392	0.00741427	0.0055607	0.00695088	0.00370714	0.00880445	0.00509731	0.00648749	0.00648749	0.00370714	0.00509731	0.00370714	0.000926784	0.00231696	0.00185357	0	0.00324374	0.00278035	0	0	0.000926784	0.000926784
312	27	123	0.24	3.86	15288	2962	1296346	2284.88	0.513167	0.245442	0.136057	0.341661	0.0418636	0.0509791	0.0449021	0.0259959	0.0162053	0.0290344	0.0263336	0.0108035	0.00641458	0.0070898	0.00945307	0.0114787	0.00607698	0.0070898	0.0168805	0.0148548	0.00810263	0.0101283	0.00911546	0.00405132	0.00438893	0.00844024	0.00472654	0.00101283	0.00641458	0.00573937	0.0070898	0.0033761	0.00573937	0.00641458	0.000675219	0.00472654	0.00945307	0.000675219	0.00135044	0.00236327	0.00033761
313	30	144	0.3	3.78	17736	4222	1508910	2798.05	0.381099	0.175272	0.118664	0.715064	0.0378967	0.0447655	0.0279488	0.0189484	0.0135007	0.0341071	0.0151587	0.0123164	0.00947418	0.00852676	0.0108953	0.00734249	0.00757935	0.00686878	0.00876362	0.0305542	0.00734249	0.00994789	0.0153955	0.0120796	0.00592136	0.0120796	0.00189484	0.00450024	0.0106585	0.0078162	0.00734249	0.00355282	0.00615822	0.00426338	0.00142113	0.00686878	0.0284225	0.000473709	0.00757935	0.000473709	0.00142113
314	37	103	0.14	3.04	12732	2634	1098452	2397.92	0.568717	0.190964	0.11921	0.491268	0.0379651	0.0447988	0.0299924	0.0186029	0.0159453	0.022779	0.0193622	0.0136674	0.00911162	0.00911162	0.00797267	0.00645406	0.00721336	0.0106302	0.015186	0.0197418	0.00303721	0.00645406	0.015186	0.00455581	0.0015186	0.00987092	0.00455581	0.00303721	0.00759301	0.00645406	0.00759301	0.00379651	0.00379651	0.00303721	0	0.00455581	0.0212604	0	0.00759301	0.0022779	0.000379651
315	27	93	0.18	5.77	17082	2614	1515760	1724.55	0.429992	0.286534	0.154552	0.1557	0.0493497	0.0424637	0.037873	0.0271614	0.0313695	0.0107116	0.0248661	0.0198929	0.00918133	0.00841622	0.0114767	0.0126243	0.00841622	0.00535578	0.00803366	0.00803366	0.00918133	0.00382555	0.00726855	0.00956389	0.00497322	0.00573833	0.00306044	0.00267789	0.00306044	0.00229533	0.00879878	0.00841622	0.00803366	0.00382555	0.000765111	0.00114767	0.00306044	0.000765111	0.00153022	0.00229533	0.00229533
316	37	141	0.25	3.82	14500	2262	1324334	1708.03	0.363837	0.256852	0.15473	0.289567	0.0446508	0.0526083	0.0402299	0.0198939	0.0141468	0.0274094	0.0167993	0.0114943	0.0123784	0.00486295	0.00574713	0.00618921	0.00795756	0.00795756	0.0150309	0.0110522	0.0114943	0.00574713	0.0128205	0.0123784	0.00530504	0.0145889	0.00486295	0.00265252	0.00442087	0.00442087	0.00707339	0.00176835	0.00530504	0.00176835	0.00132626	0.00265252	0.00928382	0.000884173	0	0.000884173	0.000884173
317	34	111	0.3	11.5	65340	9834	6101002	1611.87	0.446004	0.300386	0.184767	0.105145	0.0515558	0.0563352	0.0420988	0.0231849	0.0210494	0.0246085	0.0268456	0.01566	0.0153549	0.00772829	0.0119992	0.00844011	0.0107789	0.00650803	0.0100671	0.00803335	0.0105756	0.00437258	0.00386414	0.00671141	0.00630466	0.00813504	0.00345739	0.00457596	0.0050844	0.00274558	0.00721985	0.00305064	0.00447427	0.00142363	0.00193207	0.00366077	0.00183038	0.00050844	0.00101688	0.00132194	0.00111857
318	39	105	0.21	7.77	14862	2228	1336990	1666.43	0.465889	0.285009	0.188061	0.061939	0.0498205	0.0659785	0.0493716	0.0300718	0.016158	0.0197487	0.0309695	0.0192998	0.0175045	0.00359066	0.00852783	0.0130162	0.0121185	0.00493716	0.00807899	0.00718133	0.00897666	0.002693	0.005386	0	0.00493716	0.00763016	0.00314183	0.00628366	0.00179533	0.00179533	0.00807899	0.00448833	0.00224417	0.002693	0.00224417	0.00224417	0.000897666	0.000897666	0.000897666	0.000448833	0.000448833
319	37	101	0	3.87	12600	2064	1109496	1860.3	0.440407	0.26405	0.17781	0.305233	0.0431202	0.0571705	0.0411822	0.0198643	0.0227713	0.0295543	0.0232558	0.0135659	0.0125969	0.0135659	0.0155039	0.00678295	0.00484496	0.00145349	0.0135659	0.0169574	0.00823643	0.0116279	0.0111434	0.00145349	0.00629845	0.0101744	0.00484496	0.00726744	0.00629845	0.00726744	0.00872093	0.00484496	0.00532946	0.00145349	0.00145349	0.00290698	0.0121124	0	0.00339147	0.000968992	0.000484496
320	36	136	0.14	4.22	13216	2022	1214816	1664.45	0.631058	0.260138	0.166667	0.133037	0.053907	0.0746785	0.0464886	0.0257171	0.0237389	0.0267062	0.0361029	0.0187933	0.0113749	0.0024728	0.0098912	0.00642928	0.00791296	0.00445104	0.0098912	0.00642928	0.00890208	0.00395648	0.0103858	0.00939664	0.00346192	0.0024728	0.00296736	0.00445104	0.00296736	0.0024728	0.00593472	0	0.00544016	0.00346192	0.00395648	0.00197824	0.00098912	0.00296736	0.00049456	0.00098912	0
321	35	125	1.08	3.54	17782	3034	1614094	1879.69	0.3441	0.252802	0.159525	0.390244	0.0474621	0.0438365	0.0402109	0.0191167	0.0174687	0.0230719	0.0177983	0.0181279	0.0148319	0.0102175	0.0131839	0.0118655	0.00823995	0.00988794	0.0145023	0.0174687	0.00659196	0.00889914	0.0105471	0.00329598	0.00296638	0.00922874	0.00395517	0.00659196	0.00626236	0.00560316	0.0118655	0.00428477	0.00725115	0.00230719	0.00131839	0.00494397	0.0112063	0.000659196	0.0145023	0	0.00263678
322	27	114	0.6	3.46	17362	2618	1650452	1586.23	0.49809	0.297937	0.161574	0.110772	0.0423988	0.0569137	0.0355233	0.0206264	0.0275019	0.0252101	0.0233002	0.00993125	0.00802139	0.00878533	0.0091673	0.00802139	0.00420168	0.00572956	0.0122231	0.00381971	0.00878533	0.00343774	0.000763942	0.00496562	0.00305577	0.00381971	0.00572956	0.00496562	0.0026738	0.00611154	0.00725745	0.000763942	0.00534759	0.00343774	0.0026738	0.00152788	0.00381971	0.000763942	0.00343774	0.00152788	0
323	37	84	0.13	5	11712	2006	1040300	1928.29	0.536391	0.275673	0.165005	0.215354	0.050349	0.0498504	0.0383848	0.0264207	0.0164506	0.0338983	0.0309073	0.0199402	0.0114656	0.00548355	0.00797607	0.00847458	0.00697906	0.00697906	0.00797607	0.00947159	0.00897308	0.00498504	0.00747757	0.00797607	0.00697906	0.00747757	0.00299103	0.00348953	0.00448654	0.00448654	0.00897308	0.00498504	0.00747757	0.00299103	0	0.00199402	0.00697906	0	0.00149551	0.00149551	0
324	33	77	0	3.15	25332	4578	2251008	2033.76	0.451944	0.230232	0.185015	0.270642	0.0508956	0.0530799	0.0382263	0.0235911	0.0144168	0.0286151	0.0307995	0.0141983	0.0126693	0.008519	0.0054609	0.00742682	0.00436872	0.008519	0.00939275	0.00633464	0.00633464	0.00567934	0.0078637	0.00262123	0.00633464	0.00939275	0.00589777	0.00567934	0.00415028	0.00349498	0.0054609	0.00393185	0.00502403	0.00283967	0.00109218	0.0030581	0.00502403	0	0.00349498	0.00218436	0.00131062
325	38	103	0.12	4.34	81608	13202	7140172	1848.98	0.451144	0.269202	0.183381	0.291547	0.0452204	0.0559006	0.0371913	0.0234055	0.0184063	0.0218906	0.0285563	0.0174973	0.0128011	0.00696864	0.0115892	0.01015	0.00825632	0.0057567	0.0126496	0.0131798	0.00916528	0.00719588	0.00704439	0.0129526	0.00515073	0.00719588	0.00515073	0.00356007	0.00363581	0.00431753	0.00666566	0.00409029	0.00530223	0.00227238	0.00159067	0.00340857	0.00749886	0.000757461	0.00287835	0.00121194	0.000984699
326	32	131	0.23	4.29	65792	10104	6067298	1665.32	0.519398	0.287015	0.180424	0.231888	0.0492874	0.0580958	0.0412708	0.0226643	0.0226643	0.0275139	0.0223674	0.0153405	0.0131631	0.00831354	0.0126683	0.0105899	0.0064331	0.00732383	0.0115796	0.0116785	0.010194	0.00623515	0.00564133	0.00791766	0.00603721	0.0105899	0.00247427	0.00425574	0.00247427	0.0057403	0.0057403	0.00316706	0.00504751	0.00217736	0.00148456	0.00296912	0.00880839	0.000791766	0.00425574	0.00138559	0.000593824
327	33	97	0.13	4.67	72814	13350	6428632	2076.65	0.385468	0.231086	0.146667	0.527191	0.0458427	0.0464419	0.0379775	0.0225468	0.0209738	0.0289139	0.0211985	0.0146816	0.0122846	0.00666667	0.0093633	0.0109363	0.00913858	0.00883895	0.0132584	0.0196255	0.00921348	0.0082397	0.0149813	0.00426966	0.00599251	0.0154307	0.00397004	0.00411985	0.015206	0.00644195	0.00749064	0.00441948	0.0047191	0.00224719	0.0011985	0.00779026	0.0169288	0.000374532	0.0187266	0.000749064	0.000599251
328	26	145	0.15	6.15	67502	10104	6175000	1636.28	0.587292	0.306314	0.189628	0.0731394	0.0561164	0.0615598	0.0457245	0.02692	0.0221694	0.0233571	0.0289984	0.0139549	0.017023	0.00880839	0.0137569	0.0119755	0.010293	0.00712589	0.00969913	0.00465162	0.00940222	0.00494854	0.00326603	0.0057403	0.00494854	0.00870942	0.00465162	0.00197941	0.00306809	0.00554236	0.0064331	0.00455265	0.00514648	0.00247427	0.000890736	0.00108868	0.00158353	0.000791766	0.00118765	0.000791766	0.000791766
329	30	133	0.22	5.08	13982	2016	1282590	1571.82	0.469742	0.323413	0.193452	0.116071	0.0634921	0.0605159	0.0431548	0.0238095	0.0208333	0.03125	0.0302579	0.0198413	0.0183532	0.00496032	0.0173611	0.015377	0.00595238	0.00396825	0.0119048	0.0104167	0.0109127	0.00644841	0.00396825	0.00744048	0.00744048	0.00744048	0.00297619	0.00694444	0.00297619	0.000992063	0.00396825	0.00396825	0.00347222	0.000992063	0	0	0	0.000992063	0.00446429	0.000992063	0.00297619
330	38	83	0.12	4.93	23642	3698	2025500	1825.72	0.518659	0.293402	0.183883	0.212277	0.055165	0.0619254	0.0427258	0.0267712	0.0262304	0.0319091	0.0283937	0.0156842	0.0151433	0.00703083	0.0113575	0.00784208	0.00784208	0.00784208	0.0118983	0.00730124	0.0113575	0.00919416	0.00297458	0.00540833	0.003245	0.00730124	0.00189292	0.00676041	0.00270416	0.00378583	0.00838291	0.00594916	0.00594916	0.00243375	0.00216333	0.00594916	0.00216333	0.000270416	0.000811249	0.00351541	0.00135208
331	34	77	0	3.88	74824	13208	6968530	1895.38	0.309585	0.226378	0.156875	0.24735	0.0449727	0.0487583	0.0366445	0.0181708	0.0202907	0.0296033	0.0192308	0.0151423	0.0110539	0.00757117	0.0109025	0.00938825	0.00870684	0.0058298	0.00704119	0.00832829	0.0077983	0.00673834	0.00651121	0.00302847	0.00522411	0.0103725	0.0045427	0.00446699	0.00590551	0.00348274	0.00651121	0.00476984	0.00575409	0.00234706	0.000984252	0.00211993	0.00242277	0.000984252	0.00416414	0.00151423	0.00174137
332	36	108	0.26	3.94	91064	12834	8232088	1559.02	0.429017	0.331385	0.210457	0.0849307	0.055166	0.0638149	0.0501792	0.0293751	0.0211937	0.0232975	0.0282842	0.0173757	0.0153499	0.00841515	0.0136357	0.014259	0.0086489	0.00537634	0.00818139	0.00872682	0.00755805	0.00545426	0.00319464	0.00436341	0.00615552	0.00966184	0.00428549	0.00428549	0.00319464	0.0038959	0.00888266	0.00444133	0.00490884	0.00202587	0.00124669	0.00264921	0.00187003	0.000935016	0.00116877	0.000467508	0.000935016
333	27	106	0.12	3.42	67698	11440	6002810	1905.77	0.678846	0.26285	0.148514	0.15201	0.0439685	0.0513986	0.0363636	0.0228147	0.0197552	0.0245629	0.0226399	0.0193182	0.0109266	0.00909091	0.00743007	0.00611888	0.00690559	0.00550699	0.00952797	0.0090035	0.00786713	0.00664336	0.00655594	0.00541958	0.00480769	0.0076049	0.00375874	0.0048951	0.00393357	0.00305944	0.00804196	0.00253497	0.00393357	0.00297203	0.00113636	0.00148601	0.0020979	0.000699301	0.00183566	0.000524476	0.00192308
334	26	119	0.13	5.58	16330	2350	1488012	1579.29	0.662979	0.262553	0.151489	0.102553	0.0451064	0.0685106	0.0408511	0.0217021	0.0195745	0.0259574	0.0361702	0.0161702	0.0123404	0.00425532	0.0102128	0.00680851	0.00340426	0.00638298	0.0140426	0.00765957	0.0102128	0.00382979	0.00553191	0.00255319	0.00468085	0.00382979	0.00170213	0.00382979	0.00212766	0.00553191	0.00510638	0.00297872	0.00553191	0.00340426	0.000851064	0.00382979	0.000851064	0	0.00297872	0.000851064	0.000851064
335	44	91	0.3	8.26	60406	9324	5228250	1783.39	0.409266	0.336444	0.196589	0.116152	0.0529816	0.0603818	0.0492278	0.0299228	0.022737	0.0232733	0.0306735	0.0196268	0.015015	0.00525526	0.00933076	0.0116903	0.0100815	0.00557701	0.0127628	0.00900901	0.00933076	0.004719	0.00579151	0.00536251	0.00772201	0.00890176	0.0049335	0.00536251	0.00353925	0.00375375	0.00815101	0.0036465	0.00418275	0.001287	0.00225225	0.00429	0.0010725	0.00010725	0.00117975	0.000858001	0.00139425
336	26	158	0.21	4.42	81766	12056	7308944	1649.49	0.386944	0.31785	0.209771	0.0819509	0.0576476	0.0638686	0.0498507	0.0272893	0.0236397	0.0252986	0.0269575	0.0152621	0.0164234	0.00821168	0.0111977	0.00746516	0.0106171	0.00522561	0.0102024	0.007714	0.0124419	0.00564035	0.0044791	0.00738222	0.00522561	0.010783	0.00489383	0.00713338	0.00539151	0.00398142	0.00763106	0.00464499	0.00572329	0.00223955	0.00165893	0.00290312	0.00124419	0.00141009	0.000746516	0.00149303	0.000995355
337	36	87	0.17	5.93	90366	15728	8148024	1930.28	0.345498	0.263225	0.163911	0.384092	0.0488301	0.0579222	0.0408825	0.0214903	0.0216175	0.0246694	0.0239064	0.0147508	0.013797	0.008647	0.0101729	0.008647	0.00667599	0.00826551	0.0114446	0.019265	0.00661241	0.00782045	0.0106816	0.0160224	0.00584944	0.00991862	0.00387843	0.00438708	0.00871058	0.00445066	0.0056587	0.00305188	0.00502289	0.00241607	0.000953713	0.00375127	0.013352	0.000572228	0.00368769	0.00139878	0.000953713
338	36	137	0.22	5.01	85236	12846	8019256	1601.89	0.429083	0.285459	0.183326	0.170715	0.0458508	0.0639888	0.0404017	0.0225751	0.0174373	0.0223416	0.0245991	0.0157247	0.0124552	0.00864082	0.0111319	0.012066	0.010587	0.010042	0.0112097	0.00770668	0.00871867	0.0056827	0.00630546	0.0082516	0.00552701	0.00832944	0.00529348	0.00459287	0.0041258	0.00552701	0.00871867	0.0041258	0.00342519	0.00163475	0.000700607	0.00217967	0.00544917	0.00015569	0.00147906	0.00108983	0.000778452
339	34	140	0.11	5.37	64156	10522	5723286	1838.45	0.37854	0.283501	0.173731	0.218875	0.0496103	0.0528417	0.0442882	0.0260407	0.0156814	0.0226193	0.0259456	0.0116898	0.0130203	0.00674777	0.00826839	0.00931382	0.0103592	0.00570234	0.0104543	0.0100741	0.0102642	0.00712792	0.00627257	0.00912374	0.00465691	0.00931382	0.0034214	0.00437179	0.00427675	0.00399164	0.0090287	0.00446683	0.00627257	0.00161566	0.0017107	0.00285117	0.00750808	0.000475195	0.00294621	0.000475195	0.0021859
340	43	87	0.13	4.78	21656	3688	1910110	1930.78	0.413774	0.27359	0.164317	0.299078	0.0393167	0.0422993	0.0431128	0.0257592	0.0165401	0.0279284	0.0260304	0.0143709	0.0119306	0.0105748	0.00921909	0.00976139	0.0111171	0.00406725	0.0138286	0.0197939	0.00867679	0.00704989	0.0105748	0.00569414	0.00542299	0.0119306	0.00460954	0.00677874	0.00189805	0.00569414	0.0105748	0.00786334	0.00515184	0.0021692	0.00244035	0.0032538	0.0130152	0.000813449	0.00840564	0.000542299	0.0010846
341	35	119	0.12	3.33	17176	2904	1579982	1838	0.48657	0.276171	0.17011	0.124656	0.0544077	0.0561295	0.0368457	0.0251377	0.0275482	0.0203168	0.023416	0.0148072	0.0158402	0.0072314	0.0103306	0.00619835	0.00757576	0.00929752	0.00550964	0.0072314	0.00550964	0.00550964	0.00241047	0.00688705	0.00413223	0.00895317	0.00378788	0.00309917	0.00275482	0.00241047	0.0106749	0.00482094	0.00516529	0.00378788	0.00172176	0.00172176	0.00206612	0.00206612	0	0.00275482	0.00137741
342	32	89	0.29	4.87	86318	13258	8241992	1608.59	0.526701	0.268819	0.18057	0.117137	0.054156	0.0580027	0.0411827	0.0202896	0.0232313	0.0259466	0.0234575	0.0181023	0.0112385	0.00671293	0.0107105	0.0110122	0.00739176	0.00550611	0.00844773	0.00693921	0.00776889	0.0052044	0.00595867	0.00354503	0.00482727	0.0063358	0.00271534	0.00331875	0.00407301	0.0034696	0.00731634	0.00331875	0.00369588	0.00158395	0.00150852	0.00150852	0.00331875	0.00105597	0.0014331	0.00211193	0.000452557
343	32	114	0.12	5.32	84232	15536	7686954	2021.09	0.398236	0.22361	0.142894	0.489637	0.0431256	0.0430613	0.0350798	0.0194387	0.0169284	0.0253605	0.0215628	0.012294	0.0104918	0.00765963	0.0111354	0.007724	0.0067585	0.00682286	0.0139032	0.0233007	0.00611483	0.00720906	0.014225	0.0073378	0.00360453	0.01474	0.0032827	0.00341143	0.00720906	0.00476313	0.00605046	0.00437693	0.00373326	0.0025103	0.000514933	0.00302523	0.0157698	0.00109423	0.0054068	0.0015448	0.000643666
344	37	93	0.16	6.06	67730	9836	6424144	1531.1	0.431985	0.304392	0.188491	0.0772672	0.0575437	0.0588654	0.0457503	0.0250102	0.0245018	0.0221635	0.0281619	0.0214518	0.0139284	0.00833672	0.0124034	0.0112851	0.00793005	0.00610004	0.00681171	0.0046767	0.00843839	0.00589671	0.00386336	0.00518503	0.00579504	0.00762505	0.00366002	0.0049817	0.00355836	0.00386336	0.00813339	0.00254168	0.00355836	0.00264335	0.00183001	0.00284669	0.000711671	0.000915006	0.000915006	0.000915006	0.00111834
345	36	113	0.3	4.17	96688	13532	8686656	1557.79	0.405188	0.299808	0.203222	0.0976205	0.0573456	0.0604493	0.0489211	0.0272687	0.0250517	0.0230565	0.0241649	0.0186964	0.017514	0.0107892	0.00968076	0.00849837	0.00931126	0.00768549	0.00812888	0.0068726	0.0127106	0.00458173	0.00369495	0.00532072	0.00635531	0.00775939	0.00399054	0.00450783	0.00369495	0.00354715	0.00916346	0.00362105	0.00591191	0.00266036	0.00184747	0.00251256	0.00214307	0.000369495	0.000517292	0.000591191	0.00184747
346	37	89	0.1	4.32	19836	2808	1829576	1534.78	0.434473	0.315883	0.187322	0.15349	0.0559117	0.0580484	0.0445157	0.0231481	0.0263533	0.0267094	0.0292023	0.0206553	0.0185185	0.00534188	0.00534188	0.00783476	0.011396	0.00819088	0.00569801	0.00569801	0.00961538	0.00925926	0.00498575	0.00712251	0.00569801	0.00712251	0.00462963	0.00462963	0.00320513	0.00249288	0.00569801	0.000712251	0.00676638	0.00213675	0	0.00213675	0.00320513	0.0014245	0	0.000356125	0
347	35	96	0.12	5.07	15236	2324	1410334	1647.84	0.391997	0.314974	0.169966	0.142857	0.0486231	0.0512048	0.0490534	0.0404475	0.0271084	0.0318417	0.0210843	0.0163511	0.0163511	0.00860585	0.00645439	0.00946644	0.00731497	0.00430293	0.00946644	0.00989673	0.00989673	0.00645439	0.00129088	0.00516351	0.00516351	0.00989673	0.00387263	0.00301205	0.00258176	0.000430293	0.00903614	0.00258176	0.00430293	0.00172117	0.000860585	0.00430293	0	0.00258176	0.000430293	0.00172117	0.00215146
348	32	82	0.1	3.04	90758	14646	7808034	1875.76	0.471596	0.31046	0.199986	0.103441	0.0509354	0.0615868	0.0464973	0.0278574	0.0210979	0.0228049	0.0241021	0.0183668	0.0135873	0.00969548	0.011061	0.0114024	0.00935409	0.00600847	0.00703264	0.00669125	0.0102417	0.00628158	0.00430152	0.00484774	0.00587191	0.00792025	0.00191178	0.00361874	0.00471118	0.00443807	0.0111976	0.00689608	0.00505257	0.00252629	0.00143384	0.00423324	0.00204834	0.000546224	0.00143384	0.00163867	0.00116073
349	28	98	0.11	4.17	12814	2124	1165602	1822.23	0.475047	0.247646	0.167137	0.292844	0.0484934	0.059322	0.0475518	0.0141243	0.0235405	0.0216573	0.0315443	0.0150659	0.0108286	0.00517891	0.0145951	0.0164783	0.00612053	0.00564972	0.0108286	0.0169492	0.00894539	0.00800377	0.00706215	0.00659134	0.00282486	0.0131827	0.00329567	0.00517891	0.00659134	0.00564972	0.00329567	0.00094162	0.00376648	0.00235405	0.00094162	0.0047081	0.0122411	0.00141243	0.0047081	0	0
350	35	84	0.24	8.2	67166	10006	6394658	1564.74	0.438437	0.290426	0.173196	0.135419	0.0541675	0.0568659	0.043374	0.0259844	0.0175894	0.0263842	0.0213872	0.0177893	0.0155906	0.00779532	0.0108935	0.0106936	0.00989406	0.00659604	0.00989406	0.00419748	0.0102938	0.0044973	0.00429742	0.00379772	0.00639616	0.0074955	0.0029982	0.00419748	0.00359784	0.00429742	0.0069958	0.00229862	0.00409754	0.00179892	0.00119928	0.00269838	0.00269838	0.00079952	0.00129922	0.00179892	0.00019988
351	37	114	0.13	3.34	17402	2616	1615126	1619.69	0.495413	0.29893	0.195719	0.111621	0.0485474	0.0496942	0.0409021	0.023318	0.0175841	0.0191131	0.0271407	0.0198777	0.0164373	0.0118502	0.0198777	0.00993884	0.0137615	0.00649847	0.00840979	0.00764526	0.0103211	0.00840979	0.00344037	0.00764526	0.00344037	0.00764526	0.00496942	0.00496942	0.00229358	0.00688073	0.00917431	0.00344037	0.00420489	0.00152905	0.000382263	0.0030581	0	0	0.00152905	0	0.000382263
352	33	99	0.12	3.83	13032	2060	1177748	1749.1	0.570874	0.264563	0.195146	0.176699	0.0495146	0.0393204	0.0364078	0.0179612	0.0286408	0.0208738	0.0203883	0.0174757	0.0174757	0.0101942	0.0140777	0.0131068	0.0121359	0.00679612	0.0126214	0.011165	0.00873786	0.00873786	0.00728155	0.00339806	0.00339806	0.00679612	0.0038835	0.00242718	0.00242718	0.00970874	0.00970874	0.00582524	0.00631068	0	0	0.00485437	0.00194175	0	0.00242718	0.000970874	0
353	36	106	0.12	3.48	22476	3404	1997604	1704.04	0.459459	0.294653	0.19859	0.13866	0.0575793	0.0558167	0.0446533	0.0252644	0.0243831	0.0152761	0.0320212	0.0135135	0.0114571	0.00587544	0.0126322	0.0143948	0.00616921	0.00587544	0.0105758	0.00851939	0.00763807	0.00705053	0.00470035	0.00440658	0.00705053	0.0117509	0.00499412	0.00411281	0.00646298	0.0020564	0.0052879	0.00851939	0.00470035	0.000587544	0.00146886	0.00235018	0.00117509	0	0.00558167	0.00264395	0.00293772
354	34	89	0.12	3.21	15324	2342	1383098	1693.3	0.450043	0.303587	0.180615	0.118702	0.0495303	0.0512383	0.0516652	0.0251921	0.0230572	0.0179334	0.0273271	0.0170794	0.0187874	0.0123826	0.00640478	0.00683177	0.0059778	0.00811272	0.00982067	0.00725875	0.0102477	0.00725875	0.00170794	0.00341588	0.00426985	0.00982067	0.00384287	0.0059778	0.00256191	0.00213493	0.0106746	0.00426985	0.0029889	0.00341588	0.000426985	0.00213493	0.00256191	0.00170794	0.00341588	0.000853971	0.00341588
355	34	100	0.13	4.8	71738	11072	6540370	1692.87	0.406431	0.291456	0.17323	0.208183	0.0504877	0.0455202	0.0456105	0.0238439	0.0141799	0.0216763	0.0283598	0.0155347	0.0146315	0.00659321	0.0109285	0.0105672	0.00812861	0.00541908	0.0103866	0.0121026	0.00867052	0.0045159	0.00433526	0.0070448	0.00559971	0.00803829	0.00424494	0.00496749	0.0045159	0.00325145	0.00659321	0.00234827	0.00469653	0.00289017	0.000541908	0.00198699	0.00785766	0.00117413	0.00207731	0.000903179	0.000541908
356	35	81	0.15	3.51	23368	3822	2107372	1813.63	0.551282	0.279173	0.183412	0.0907902	0.0570382	0.0659341	0.041078	0.0243328	0.0196232	0.0238095	0.0261643	0.018315	0.0125589	0.00758765	0.0096808	0.0130822	0.00784929	0.00758765	0.00811094	0.00627943	0.00994244	0.00575615	0.00392465	0.00392465	0.0115123	0.00601779	0.0018315	0.00156986	0.000784929	0.00418629	0.00680272	0.00261643	0.00392465	0.00313972	0.00209314	0.00340136	0.00130822	0	0.00104657	0.000784929	0.00130822
357	39	89	0.17	8.63	12134	1776	1127978	1574.5	0.44482	0.324887	0.170608	0.151464	0.0557432	0.0625	0.0563063	0.0287162	0.0230856	0.0146396	0.0332207	0.018018	0.0157658	0.0045045	0.0123874	0.00957207	0.00675676	0.00563063	0.00900901	0.0106982	0.0101351	0.0101351	0.00281532	0.00563063	0.00844595	0.0129505	0.00168919	0.00957207	0.00731982	0.00394144	0.0157658	0.00225225	0.00225225	0.00112613	0.00337838	0.00225225	0.00337838	0	0	0.00112613	0
358	32	120	0.14	3.51	14294	2284	1184462	1928.3	0.396235	0.355517	0.200525	0.110771	0.0604203	0.0499124	0.0534151	0.028021	0.0288967	0.0227671	0.0341506	0.0262697	0.0192644	0.0118214	0.00963222	0.0113835	0.012697	0.00744308	0.0131349	0.00700525	0.0100701	0.00350263	0.00218914	0.00656743	0.00394046	0.0113835	0.00394046	0.00350263	0.00218914	0.00569177	0.0100701	0.00394046	0.0091944	0.00218914	0.000437828	0.00350263	0.00262697	0	0.000437828	0.000437828	0.00131349
359	38	84	0.14	4.43	17650	2650	1650238	1605.83	0.580755	0.312453	0.183396	0.140755	0.049434	0.0573585	0.0430189	0.0181132	0.0275472	0.0298113	0.0237736	0.0166038	0.0113208	0.00641509	0.0203774	0.0132075	0.00490566	0.00792453	0.0101887	0.00641509	0.00641509	0.00528302	0.00415094	0.0132075	0.0090566	0.00339623	0.00566038	0.00566038	0.00188679	0.00415094	0.0113208	0.00150943	0.0045283	0.00150943	0.00150943	0.00377358	0.00150943	0.00150943	0.00226415	0.00226415	0.000377358
360	36	127	0.18	3.53	19024	2938	1717854	1710.27	0.589857	0.280123	0.183799	0.144997	0.0483322	0.0616065	0.0408441	0.0285909	0.0262083	0.0282505	0.0190606	0.0119129	0.0159973	0.00748809	0.00680735	0.00782845	0.00748809	0.00748809	0.0139551	0.00680735	0.00987066	0.00680735	0.00340368	0.00884956	0.00442478	0.00442478	0.00374404	0.00374404	0.00306331	0.00306331	0.00578625	0.00238257	0.00578625	0.0010211	0	0.00510551	0.00204221	0.000680735	0.00306331	0.00170184	0.00136147
361	35	126	0.3	8.25	13756	2070	1287886	1607.29	0.504831	0.31401	0.184058	0.0888889	0.0555556	0.0768116	0.0492754	0.0178744	0.0333333	0.0241546	0.0270531	0.015942	0.0144928	0.00241546	0.00966184	0.0130435	0.0169082	0.00676329	0.00772947	0.00821256	0.00821256	0.00628019	0.0057971	0.00724638	0.00483092	0.00724638	0.00386473	0.00724638	0.00289855	0.00676329	0.00676329	0.00338164	0.0057971	0.00193237	0	0.00434783	0	0.000483092	0.000966184	0.000966184	0
362	39	131	0.16	3.09	74526	11688	6794260	1720.28	0.513347	0.291667	0.177447	0.192676	0.053987	0.0603183	0.0400411	0.0269507	0.025154	0.0219028	0.0225873	0.0183094	0.0175394	0.0106092	0.0117214	0.00941136	0.00804244	0.00513347	0.0116359	0.00941136	0.00838467	0.00539014	0.00598905	0.00855578	0.00573238	0.00829911	0.0038501	0.00393566	0.00256674	0.0048768	0.0065024	0.00205339	0.00598905	0.00299452	0.00102669	0.00265229	0.00675907	0.000684463	0.00145448	0.00213895	0.00111225
363	26	156	0.17	3.02	81374	13668	7243566	1886.92	0.615745	0.27151	0.17113	0.196737	0.0495318	0.0453614	0.043825	0.0242171	0.0218028	0.0204858	0.0221686	0.0141937	0.0152912	0.00746269	0.00907229	0.00987709	0.00797483	0.00556043	0.0123646	0.0124378	0.0078285	0.00687738	0.00731636	0.00358502	0.00497512	0.00841381	0.00424349	0.00285338	0.00438982	0.00263389	0.00607258	0.00409716	0.00504829	0.00175593	0.00146327	0.00285338	0.00629207	0.00109745	0.00270705	0.000658472	0.0008048
364	35	94	0.22	4.59	72478	10926	6544342	1669.53	0.505491	0.297273	0.169779	0.13985	0.0507963	0.0555556	0.0390811	0.0254439	0.0216914	0.0261761	0.0285557	0.0192202	0.011166	0.00924401	0.011166	0.0118982	0.00823723	0.00558301	0.0107084	0.00640674	0.011166	0.00448472	0.00494234	0.00247117	0.00631521	0.00869486	0.00329489	0.00448472	0.00604064	0.00320337	0.00512539	0.00430167	0.00457624	0.00164745	0.00118982	0.00338642	0.00192202	0.000640674	0.00329489	0.00210507	9.15248e-05
365	32	79	0.11	3.63	13810	2298	1195726	1921.84	0.481288	0.322889	0.179721	0.196693	0.0491732	0.0722367	0.0496084	0.0295909	0.0182768	0.0217581	0.0322019	0.0204526	0.0130548	0.00696258	0.0104439	0.00348129	0.00696258	0.0113142	0.0104439	0.010879	0.00913838	0.00739774	0.00739774	0.0078329	0.00435161	0.00609225	0.00696258	0.00739774	0.00522193	0.000870322	0.00739774	0.00348129	0.0078329	0.00261097	0.000435161	0	0.00261097	0.000435161	0	0.000870322	0
366	44	101	2.14	6.95	70874	10332	6550372	1577.31	0.493225	0.2982	0.181959	0.103562	0.0506194	0.0533295	0.0471351	0.0265196	0.0226481	0.0243902	0.026326	0.0156794	0.0153891	0.00677507	0.0103562	0.00842044	0.00648471	0.00783972	0.011324	0.00648471	0.00967867	0.00493612	0.00416183	0.00551684	0.00445219	0.00958188	0.00358111	0.00377468	0.00212931	0.00280681	0.00561363	0.00309717	0.0043554	0.00135501	0.00183895	0.00154859	0.00193573	0.000677507	0.00125823	0.000193573	0.00135501
367	40	79	0	4.86	12426	2128	1144512	1859.31	0.721335	0.264568	0.174812	0.135338	0.0460526	0.0474624	0.0507519	0.0234962	0.0183271	0.0216165	0.0258459	0.0178571	0.0140977	0.0108083	0.012218	0.012688	0.00892857	0.00704887	0.0117481	0.00516917	0.0056391	0.00422932	0.0037594	0.00422932	0.0093985	0.00845865	0.0018797	0.00704887	0.00328947	0.00140977	0.00845865	0.0037594	0.00469925	0.00140977	0.000469925	0.00093985	0.00093985	0.00281955	0.00093985	0.00093985	0.00093985
368	45	107	0.14	3.48	83786	12320	7953044	1549.09	0.436445	0.3	0.193506	0.121347	0.0521916	0.0579545	0.0512175	0.0268669	0.0252435	0.0277597	0.0297078	0.0171266	0.0176136	0.0086039	0.0114448	0.0119318	0.00868506	0.00543831	0.00892857	0.00616883	0.00949675	0.00551948	0.00568182	0.00503247	0.00665584	0.00584416	0.00430195	0.00405844	0.00243506	0.00324675	0.00998377	0.00227273	0.00543831	0.0023539	0.000974026	0.00211039	0.00373377	0.000811688	0.0025974	0.000974026	0.000568182
369	40	84	0.2	3.85	87702	13716	8107234	1691.82	0.456183	0.286964	0.190435	0.135754	0.0514727	0.0575241	0.0460776	0.0232575	0.0223826	0.0266842	0.0258093	0.0160397	0.0169146	0.00729076	0.0102071	0.0123214	0.0114465	0.00568679	0.0104258	0.00758239	0.00911344	0.0057597	0.00415573	0.00743657	0.00619714	0.00765529	0.00488481	0.00357247	0.00546807	0.00444736	0.00823855	0.00313502	0.00524934	0.00233304	0.00131234	0.00488481	0.0018956	0.000656168	0.00138524	0.00116652	0.00102071
370	30	105	0.3	11.7	14686	1962	1381892	1419.79	0.374108	0.326707	0.191131	0.0754332	0.0621814	0.0642202	0.0591233	0.030581	0.0178389	0.0295617	0.0336391	0.0244648	0.0158002	0.011213	0.00764526	0.0107034	0.011213	0.00866463	0.0117227	0.00713558	0.0142712	0.00611621	0.00407747	0.00356779	0.00815494	0.00509684	0.0101937	0.00611621	0.00407747	0.00254842	0.00917431	0.00203874	0.00866463	0.00101937	0	0.00407747	0.00101937	0.00101937	0.00152905	0.00203874	0.000509684
371	42	126	0.17	3.36	19050	2942	1719960	1710.5	0.388851	0.296737	0.185588	0.161115	0.0601632	0.0547247	0.046567	0.0299116	0.0227736	0.028552	0.025153	0.0146159	0.0163154	0.00985724	0.00951734	0.00985724	0.00543848	0.0112169	0.00951734	0.00849762	0.00645819	0.00373895	0.0067981	0.00441876	0.00849762	0.00951734	0.00645819	0.00407886	0.00305914	0.00305914	0.00577838	0.00339905	0.00441876	0.00543848	0.00067981	0.00237933	0.00611829	0.00135962	0.00237933	0	0.000339905
372	40	113	0.23	3.24	26394	3886	2374274	1636.71	0.47684	0.269686	0.168554	0.186567	0.0584148	0.0638188	0.0442615	0.0205867	0.0195574	0.0229027	0.0193001	0.0187854	0.0133814	0.00977869	0.012352	0.0113227	0.00694802	0.00488935	0.0126094	0.00977869	0.00566135	0.00797735	0.00746269	0.00488935	0.00823469	0.00797735	0.00180134	0.00283067	0.00437468	0.00257334	0.00411734	0.001544	0.00437468	0.00308801	0.00334534	0.00360268	0.00257334	0.000772002	0.00283067	0.00102934	0.00102934
373	39	119	0.14	4.24	15870	2638	1462438	1803.84	0.566338	0.289234	0.163381	0.108036	0.040561	0.0602729	0.0435936	0.0257771	0.0185747	0.0269143	0.0219864	0.0159212	0.00947688	0.00985595	0.0117513	0.0090978	0.00796058	0.00833965	0.00682335	0.00568613	0.00682335	0.00416983	0.00416983	0.00379075	0.00416983	0.00492798	0.0030326	0.0045489	0.0045489	0.00568613	0.00682335	0.00530705	0.00416983	0.00416983	0.0015163	0.00227445	0.00075815	0.00075815	0	0.0015163	0.00075815
374	37	74	0.21	5.82	16268	2424	1518332	1596.49	0.432756	0.284653	0.146452	0.182343	0.0499175	0.0688944	0.0453795	0.0313531	0.0222772	0.0272277	0.025165	0.00990099	0.00907591	0.0049505	0.00866337	0.00453795	0.0070132	0.00660066	0.0123762	0.00907591	0.0070132	0.00453795	0.00577558	0.00618812	0.00330033	0.00825083	0.00288779	0.00165017	0.00577558	0.00371287	0.0070132	0.00247525	0.00453795	0.00165017	0.00247525	0.000412541	0.00247525	0.00123762	0.00577558	0.000825083	0
375	39	113	0.16	4.24	11300	1666	1006542	1655.17	0.526411	0.277311	0.188475	0.132053	0.0618247	0.0840336	0.0594238	0.0348139	0.0222089	0.0222089	0.0444178	0.0138055	0.0108043	0.00780312	0.012605	0.00240096	0.012605	0.00780312	0.0108043	0.0060024	0.00660264	0.00840336	0.00240096	0.00120048	0.00240096	0.00960384	0.00360144	0.00780312	0.00660264	0.00480192	0.00420168	0.00480192	0.00480192	0.00420168	0.00240096	0.00060024	0.00120048	0	0.00060024	0	0.00120048
376	37	121	0.3	21.1	15134	2436	1379734	1765.56	0.765189	0.243432	0.150657	0.117816	0.0418719	0.0447455	0.0418719	0.0258621	0.0176519	0.021757	0.0188834	0.0110837	0.00738916	0.00369458	0.0135468	0.0127258	0.00779967	0.00697865	0.0102627	0.00656814	0.0106732	0.00738916	0.00328407	0.00287356	0.00574713	0.00533662	0.00287356	0.00533662	0.00328407	0.00328407	0.00697865	0.00328407	0.00205255	0.00246305	0.000410509	0.00328407	0.00246305	0	0.00205255	0.000821018	0.00123153
377	27	122	0.19	5.84	16924	2658	1479978	1795.97	0.344996	0.317532	0.195636	0.0669676	0.0575621	0.0650865	0.0474041	0.0229496	0.0229496	0.0233258	0.0259594	0.0161776	0.0176825	0.00714823	0.013544	0.00940557	0.010158	0.00188111	0.00564334	0.00940557	0.0180587	0.00564334	0.00263356	0.00376223	0.00601956	0.0082769	0.00413845	0.00413845	0.00376223	0.00188111	0.00526712	0.00263356	0.00564334	0.00188111	0	0.00150489	0.000752445	0.000752445	0.00150489	0.00112867	0.000752445
378	36	85	0.16	4.3	11838	1776	1042544	1703.53	0.490428	0.314752	0.208896	0.165541	0.0658784	0.0596847	0.0495495	0.0332207	0.0185811	0.0219595	0.0185811	0.0197072	0.0129505	0.0112613	0.0118243	0.0101351	0.00394144	0.0140766	0.0140766	0.00844595	0.0101351	0.00788288	0.00281532	0.00506757	0.0045045	0.00675676	0.00506757	0.00168919	0.00281532	0.00168919	0.0045045	0.00506757	0.00675676	0.00225225	0.00225225	0.00225225	0.00844595	0	0.00281532	0.00168919	0.00112613
379	36	105	0.28	3.74	13140	2172	1186184	1831.08	0.64825	0.251842	0.20488	0.123849	0.0382136	0.0593923	0.0400552	0.0262431	0.0197974	0.0197974	0.0234807	0.0211786	0.0105893	0.00828729	0.00966851	0.00966851	0.00828729	0.0092081	0.0115101	0.00690608	0.0101289	0.00460405	0.00506446	0.00782689	0.00506446	0.00506446	0.00184162	0.00552486	0.00322284	0.00322284	0.00828729	0.00276243	0.00506446	0	0.00092081	0.00460405	0.00552486	0.00092081	0.00184162	0	0
380	35	105	0.22	5.01	58778	10438	5099066	2047.04	0.57032	0.244779	0.168231	0.357061	0.0510634	0.0585361	0.0364054	0.0225139	0.0181069	0.050297	0.02443	0.0179153	0.0130293	0.0105384	0.00900556	0.0114007	0.00737689	0.00881395	0.0129335	0.0145622	0.0108258	0.00728109	0.0076643	0.00890975	0.00421537	0.014658	0.00383215	0.00574823	0.00546082	0.00459858	0.00795171	0.00316153	0.00373635	0.0024909	0.000862234	0.00316153	0.0133167	0.000287411	0.00296992	0.00105384	0.000479019
381	29	92	0.11	4.07	13666	2424	1159576	2090.42	0.688531	0.287129	0.173267	0.253713	0.044967	0.0470297	0.0482673	0.0305281	0.0115512	0.0276403	0.0288779	0.0111386	0.00948845	0.00907591	0.0115512	0.00866337	0.00618812	0.0070132	0.0132013	0.0111386	0.00742574	0.00453795	0.00907591	0.00866337	0.00742574	0.00660066	0.00577558	0.00660066	0.00907591	0.00577558	0.00123762	0.00206271	0.00783828	0.00247525	0.00165017	0.00371287	0.0107261	0.00206271	0.00577558	0.00247525	0.00206271
382	38	118	0.2	6.9	32742	4984	2883802	1728.27	0.479936	0.32183	0.208066	0.0985152	0.0481541	0.0617978	0.0401284	0.024679	0.0234751	0.0196629	0.026886	0.0252809	0.0146469	0.00541734	0.0116372	0.00842697	0.0108347	0.00421348	0.00742376	0.00983146	0.0128411	0.00521669	0.00341091	0.00541734	0.00722311	0.00782504	0.00401284	0.00581862	0.0038122	0.00361156	0.010634	0.00481541	0.00782504	0.00180578	0.00100321	0.0024077	0.00401284	0.00100321	0.00140449	0.00280899	0.000802568
383	34	149	0.19	3.33	13310	2270	1140136	1990.99	0.644493	0.264317	0.182819	0.307489	0.0528634	0.0594714	0.0414097	0.0295154	0.0193833	0.0242291	0.0237885	0.0118943	0.0185022	0.0105727	0.0105727	0.0092511	0.00528634	0.00792952	0.0140969	0.0180617	0.00969163	0.00792952	0.0118943	0.00792952	0.00572687	0.00881057	0.00440529	0.00220264	0.00572687	0.00704846	0.00660793	0.00176211	0.00484581	0.0030837	0.000440529	0.00264317	0.00881057	0.000881057	0.00264317	0	0.00132159
384	31	119	0.13	3.68	13222	2468	1104364	2234.77	0.794165	0.244733	0.209481	0.166532	0.0502431	0.0668558	0.0376823	0.0251216	0.0194489	0.0263371	0.0182334	0.0133712	0.0158023	0.0101297	0.00931929	0.0149919	0.00810373	0.0113452	0.0117504	0.0060778	0.00324149	0.00486224	0.00445705	0.00810373	0.00810373	0.00688817	0.00324149	0.00364668	0.00162075	0.00405186	0.00526742	0.00121556	0.00486224	0.00202593	0.00121556	0.00405186	0.00162075	0.000810373	0.00162075	0.00243112	0.000405186
385	33	81	0.18	3.7	55798	10490	4739728	2213.21	0.783031	0.244805	0.173594	0.287417	0.0471878	0.0840801	0.0425167	0.022307	0.0230696	0.0299333	0.0224023	0.0187798	0.0116301	0.00867493	0.0122021	0.00934223	0.00762631	0.00877026	0.0128694	0.00638704	0.00743565	0.00772164	0.00695901	0.0056244	0.00734032	0.007245	0.00343184	0.00352717	0.00409914	0.00467112	0.00772164	0.0029552	0.00448046	0.0036225	0.00123928	0.00324118	0.00171592	0.000190658	0.00238322	0.000762631	0.00114395
386	36	111	0.29	3.32	13968	2308	1219070	1893.25	0.547227	0.307192	0.183276	0.202773	0.0489601	0.0610919	0.0493934	0.034662	0.0216638	0.034662	0.0281629	0.0155979	0.0164645	0.00823224	0.0103986	0.00996534	0.00779896	0.00519931	0.0142981	0.0112652	0.00779896	0.00129983	0.00866551	0.0138648	0.0129983	0.00736568	0.0034662	0.00476603	0.0034662	0.0017331	0.0142981	0.00216638	0.0017331	0.00303293	0.000866551	0.0017331	0.00693241	0	0.00303293	0	0.00259965
387	28	113	0.18	19.2	83914	13748	7415222	1854.02	0.601542	0.278077	0.178717	0.145185	0.0470614	0.0638638	0.0462613	0.0258947	0.0197847	0.0300407	0.0232761	0.0160751	0.0128746	0.00785569	0.0117835	0.0116381	0.00981961	0.00800116	0.010256	0.00589177	0.0096014	0.00669188	0.00560081	0.00370963	0.0069101	0.00858307	0.00414606	0.00407332	0.00443701	0.00240035	0.00661914	0.00400058	0.00618272	0.00378237	0.00152749	0.0021094	0.00218214	0.000436427	0.00101833	0.00130928	0.00196392
388	35	117	0.21	18.4	88602	14292	7889274	1811.57	0.558424	0.264344	0.177442	0.184159	0.0530367	0.0783655	0.0367338	0.0201511	0.0228799	0.0286174	0.020361	0.0165827	0.0132242	0.00923594	0.0140638	0.0128044	0.00895606	0.00692695	0.0109852	0.00720683	0.00790652	0.00706689	0.00468794	0.004548	0.00734677	0.00734677	0.00377834	0.00307865	0.00482788	0.00258886	0.00643717	0.0027288	0.00412818	0.00279877	0.00132942	0.00300868	0.00377834	0.00125945	0.00209908	0.000839631	0.000559754
389	35	114	0	4.73	98818	17334	8702438	1991.86	0.4111	0.277951	0.189166	0.224934	0.0457482	0.0686512	0.0458636	0.0278643	0.0181147	0.0278643	0.0231337	0.0187493	0.0163263	0.00859582	0.0102111	0.00917272	0.0100381	0.00946117	0.0125764	0.00726895	0.00692281	0.00611515	0.00617284	0.00392293	0.00530749	0.0092881	0.00403831	0.0046729	0.00444214	0.00357679	0.00749971	0.00346141	0.00692281	0.00219222	0.000749971	0.00178839	0.00248067	0.00103842	0.00178839	0.00109611	0.00196146
390	37	86	0.15	3.2	90796	15228	8043068	1893.31	0.512871	0.251445	0.173431	0.258997	0.0490544	0.0631074	0.036643	0.0233123	0.0186499	0.0325059	0.0242973	0.0178618	0.0120173	0.00696086	0.010507	0.01031	0.00788022	0.00827423	0.00991594	0.00847124	0.00847124	0.00558182	0.0058445	0.00663252	0.00636985	0.00879958	0.00387444	0.00512214	0.00367744	0.00499081	0.011098	0.00387444	0.00702653	0.00282375	0.00131337	0.00295508	0.0024954	0.00111636	0.00151038	0.000919359	0.00177305
391	31	84	0.14	7.13	79104	12162	6933054	1754.21	0.508798	0.308913	0.205969	0.119717	0.0594475	0.0689031	0.0502384	0.0290248	0.0187469	0.0226114	0.0259003	0.0162802	0.0134024	0.008469	0.0125802	0.0127446	0.0101957	0.00608453	0.0110179	0.00682454	0.00723565	0.00682454	0.00296004	0.00485118	0.00690676	0.00797566	0.00608453	0.00468673	0.00468673	0.00402894	0.00962013	0.00394672	0.00427561	0.00263115	0.00180891	0.00435784	0.00205558	0.00123335	0.00172669	0.00148002	0.00222003
392	36	98	0.2	3.36	16516	2458	1491522	1647.98	0.671684	0.271359	0.198942	0.138731	0.0484133	0.0638731	0.0410903	0.0215622	0.0199349	0.0248169	0.0199349	0.0219691	0.0219691	0.00569569	0.0101709	0.0093572	0.0126119	0.00650936	0.00406835	0.00447518	0.00366151	0.00528885	0.00325468	0.00569569	0.0093572	0.00854353	0.00162734	0.00244101	0.00610252	0.00244101	0.012205	0.00162734	0.00569569	0.00203417	0	0.00081367	0.00244101	0.00162734	0.00081367	0.00244101	0.000406835
393	32	98	0.15	3.76	12942	2222	1161032	1913.81	0.685869	0.286679	0.20477	0.120612	0.0436544	0.0576058	0.0508551	0.0243024	0.0184518	0.0220522	0.0261026	0.00810081	0.00990099	0.00675068	0.0126013	0.00720072	0.00945095	0.00540054	0.00540054	0.00765077	0.0139514	0.0049505	0.0049505	0.00270027	0.00225023	0.00765077	0.00180018	0.00630063	0.00225023	0.00315032	0.00540054	0.00090009	0.00720072	0.00315032	0.00090009	0.00315032	0.00360036	0	0.00090009	0.00090009	0.00135014
394	37	109	0.32	8.79	12700	1994	1148120	1736.75	0.554664	0.293882	0.190572	0.240722	0.0481444	0.0687061	0.0456369	0.0270812	0.0280843	0.0240722	0.0275827	0.0220662	0.0250752	0.0100301	0.0125376	0.0140421	0.00752257	0.00902708	0.00902708	0.00551655	0.00902708	0.00401204	0.00902708	0.00351053	0.00451354	0.00952859	0.00401204	0.00501505	0.00501505	0.00351053	0.00651956	0.00551655	0.00351053	0.00150451	0.00300903	0.00651956	0.00300903	0.00150451	0.00200602	0	0
395	33	123	0.19	4.82	79542	12238	7365622	1661.5	0.362641	0.280193	0.167348	0.121752	0.0424089	0.0569538	0.0437163	0.0240235	0.0205099	0.0259846	0.0251675	0.0143814	0.0104592	0.00890668	0.0113581	0.0116849	0.00571989	0.00571989	0.0096421	0.00482105	0.00915182	0.0051479	0.00441249	0.00335022	0.0051479	0.00555646	0.00179768	0.0044942	0.00335022	0.00351365	0.00719072	0.00253309	0.00531133	0.0031868	0.000980552	0.00269652	0.00294166	0.000490276	0.00171597	0.000980552	0.00114398
396	33	81	0	3.17	75366	12176	7143262	1704.54	0.351347	0.244087	0.161712	0.207622	0.0453351	0.0519054	0.0413929	0.0231603	0.0176577	0.0286629	0.0243922	0.0136334	0.0110053	0.00689882	0.00796649	0.00993758	0.00689882	0.0054205	0.00870565	0.00492773	0.00648817	0.0054205	0.00468134	0.00262812	0.00459921	0.00517411	0.00197109	0.00361367	0.00344941	0.00533837	0.00525624	0.00205322	0.00583114	0.00254599	0.00123193	0.00180683	0.00213535	0.000328515	0.0011498	0.00106767	0.000821288
397	33	80	0.16	4.44	15362	2444	1413658	1728.85	0.507774	0.247545	0.141162	0.111293	0.037234	0.0486907	0.0360065	0.0208674	0.0196399	0.0298691	0.0175941	0.0135025	0.0118658	0.00777414	0.00777414	0.00736498	0.00859247	0.0094108	0.0106383	0.00368249	0.00859247	0.00409165	0.00409165	0.000818331	0.00490998	0.00900164	0	0.00654664	0.00245499	0.00368249	0.00981997	0.00490998	0.00286416	0.00327332	0.00327332	0.00245499	0.00368249	0	0.000818331	0.00163666	0.00163666
398	42	87	0.2	5.92	20466	3104	1884590	1647.04	0.404961	0.252255	0.169459	0.126611	0.0476804	0.0560567	0.0451031	0.0215851	0.0173969	0.0196521	0.023518	0.0199742	0.0128866	0.00902062	0.0109536	0.00676546	0.0109536	0.00418814	0.00612113	0.0054768	0.00483247	0.00934278	0.00257732	0.00418814	0.0132088	0.00902062	0.00289948	0.00322165	0.00451031	0.00289948	0.00579897	0.00161082	0.00225515	0.00128866	0.00128866	0.00161082	0.00257732	0.00161082	0.00193299	0.00128866	0.00193299
399	37	134	0.23	5.25	20556	3596	1828748	1966.37	0.676029	0.277809	0.173804	0.154894	0.0431034	0.0881535	0.0400445	0.028921	0.0214127	0.0503337	0.0211346	0.0219689	0.012792	0.0083426	0.0100111	0.00750834	0.0136263	0.00917686	0.0116796	0.00556174	0.00889878	0.00166852	0.00583982	0.00278087	0.00556174	0.00889878	0.00166852	0.00556174	0.00611791	0.00750834	0.00611791	0.00389321	0.00556174	0.000556174	0.00111235	0.00278087	0.00444939	0.00111235	0.00111235	0.00222469	0.00222469
400	31	77	0.17	4.75	61856	9720	5960112	1630.84	0.326852	0.225309	0.148354	0.172222	0.0393004	0.0485597	0.0314815	0.0177984	0.0126543	0.0280864	0.0248971	0.0115226	0.0118313	0.00812757	0.0104938	0.00895062	0.00977366	0.00730453	0.00977366	0.00442387	0.00617284	0.00709877	0.00360082	0.00288066	0.00401235	0.00833333	0.00246914	0.00288066	0.00617284	0.00401235	0.00504115	0.00360082	0.00452675	0.00288066	0.000925926	0.00123457	0.00174897	0.000823045	0.00185185	0.00102881	0.00154321
401	31	101	0.11	4.77	19284	2958	1811780	1632.65	0.391819	0.249493	0.167343	0.160581	0.0581474	0.0507099	0.0385396	0.0233266	0.0169033	0.0196078	0.0294118	0.0111562	0.0165652	0.0108181	0.00811359	0.0104801	0.00540906	0.00878972	0.00676133	0.00743746	0.00743746	0.00507099	0.00676133	0.00338066	0.00473293	0.00540906	0.000676133	0.0040568	0.0020284	0.0020284	0.00709939	0.00743746	0.00473293	0.00371873	0.00135227	0.00236646	0	0.000676133	0.000676133	0.00135227	0.00338066
402	26	151	0.1	4.36	13394	2662	1193266	2230.85	0.329452	0.244553	0.145379	0.471074	0.041698	0.0642374	0.0390684	0.0229151	0.0225394	0.02855	0.027423	0.0127724	0.0138993	0.00713749	0.0138993	0.0105184	0.00601052	0.00450789	0.0138993	0.0187829	0.0105184	0.0112697	0.0157776	0.014275	0.00713749	0.00939144	0.00187829	0.00563486	0.00788881	0.00826446	0.00751315	0.00751315	0.00488355	0.00150263	0.000375657	0	0.0176559	0.00112697	0.00751315	0.00225394	0.000751315
403	34	81	0.3	5.7	61020	10666	5426560	1965.52	0.710857	0.255203	0.175605	0.207857	0.0497844	0.0555035	0.0427527	0.0235327	0.0240953	0.0294393	0.0198762	0.0196887	0.016126	0.00656291	0.00965685	0.0102194	0.0048753	0.00684418	0.0111569	0.0113445	0.00946934	0.00646915	0.00665667	0.0138759	0.00496906	0.0100319	0.00337521	0.00421901	0.00450028	0.00328146	0.00618789	0.0023439	0.00609413	0.00300019	0.000375023	0.0023439	0.00496906	0.000562535	0.0023439	0.000843803	0.0040315
404	40	81	0.1	4.08	85256	16030	7499236	2137.55	0.740861	0.256145	0.171179	0.163444	0.046413	0.0750468	0.0425452	0.0218341	0.0205864	0.0310044	0.0207112	0.0147848	0.0129133	0.00810979	0.0118528	0.01335	0.00792265	0.00598877	0.0124766	0.00692452	0.00817218	0.0040549	0.00580162	0.00499064	0.0062383	0.00742358	0.00417966	0.00517779	0.00555209	0.0036806	0.00655022	0.00386775	0.0033063	0.00299439	0.00193387	0.00243294	0.00336868	0.00118528	0.00199626	0.00062383	0.000686213
405	30	98	0.12	3.22	73992	11692	6484332	1803.12	0.565857	0.313291	0.210486	0.109306	0.0516593	0.0799692	0.044817	0.0286521	0.0219808	0.0235204	0.0250599	0.0192439	0.0188163	0.00889497	0.0133425	0.0141122	0.0123161	0.00752651	0.0149675	0.00607253	0.0118885	0.00675676	0.0053883	0.0065857	0.0065857	0.00761204	0.00342114	0.00530277	0.00444749	0.00401984	0.00889497	0.0047896	0.00786863	0.00136846	0.000684229	0.00367773	0.00342114	0.000171057	0.00205269	0.00128293	0.00111187
406	41	107	0.22	8.63	84062	14296	7376942	1937.93	0.789382	0.252868	0.189354	0.0955512	0.0457471	0.0702294	0.0487549	0.025042	0.018117	0.0279799	0.0238528	0.0150392	0.0159485	0.00594572	0.0090235	0.0109121	0.00531617	0.00650532	0.0093033	0.00664522	0.0104225	0.00454673	0.00363738	0.00489647	0.00734471	0.00517627	0.00223839	0.00447678	0.00475658	0.00356743	0.00699496	0.00195859	0.00426693	0.00195859	0.00153889	0.00195859	0.00132904	0.00104924	0.00181869	0.00223839	0.00132904
407	36	110	0	3.27	98112	15558	8634388	1801.86	0.517997	0.313922	0.210246	0.128487	0.0503278	0.0692248	0.050842	0.0311094	0.0208896	0.0252603	0.0322021	0.0167117	0.0152333	0.008163	0.00989844	0.0133051	0.0115053	0.00610618	0.011184	0.0102198	0.00964134	0.00681322	0.00449929	0.0055277	0.00539915	0.00925569	0.00424219	0.00488495	0.00359943	0.00417791	0.00880576	0.00494922	0.00507777	0.0028924	0.00231392	0.00430647	0.00269958	0.00115696	0.00231392	0.00128551	0.000449929
408	37	98	0.15	3.07	97030	15846	8358012	1895.91	0.764672	0.29143	0.200303	0.084627	0.0541462	0.0639909	0.0463839	0.0291556	0.0218352	0.0239808	0.024675	0.0169128	0.0141992	0.00732046	0.0100341	0.0109176	0.00776221	0.00605831	0.01117	0.0059952	0.01117	0.00517481	0.00265051	0.00479616	0.00713114	0.0068156	0.0042913	0.00612142	0.00328159	0.00347091	0.00858261	0.00359712	0.00435441	0.00271362	0.000946611	0.00302916	0.00195633	0.000946611	0.000567967	0.000694181	0.00113593
409	37	100	0.13	3.23	68894	12632	6008646	2102.3	0.719047	0.256016	0.171311	0.318635	0.0494775	0.0609563	0.040057	0.0261241	0.0208201	0.0298448	0.0237492	0.0144079	0.0130621	0.00831222	0.00759975	0.00942052	0.00712476	0.00759975	0.0147245	0.0172578	0.00744142	0.00538315	0.00823306	0.00467068	0.00443319	0.0108455	0.0050665	0.00411653	0.0039582	0.00538315	0.00680811	0.00284991	0.00467068	0.00324573	0.000474984	0.0030874	0.0105288	0.00079164	0.00435402	0.000949968	0.0019791
410	28	98	0	4.51	81982	12720	7222568	1761.15	0.657075	0.311164	0.200079	0.0697327	0.0533805	0.0665094	0.0472484	0.0302673	0.0216981	0.0288522	0.0254717	0.0186321	0.0148585	0.0100629	0.0119497	0.0113994	0.00731132	0.00833333	0.0129717	0.00715409	0.0110849	0.00550314	0.0033805	0.0047956	0.00424528	0.00927673	0.00448113	0.00361635	0.0038522	0.00503145	0.00683962	0.00495283	0.00676101	0.00180818	0.000707547	0.00220126	0.00141509	0.00086478	0.00086478	0.00141509	0.00149371
411	37	98	0.28	15.6	75232	10726	7173730	1495.18	0.328361	0.295264	0.192523	0.0974268	0.0536081	0.0578967	0.0490397	0.0296476	0.0262913	0.0244266	0.0244266	0.0182734	0.0123998	0.00932314	0.0129592	0.0107216	0.0080179	0.0062465	0.00773821	0.00633974	0.00913668	0.00540742	0.0029834	0.00316987	0.00773821	0.00755174	0.0029834	0.00372926	0.00456834	0.00316987	0.00736528	0.00438188	0.00494126	0.000745851	0.00167817	0.00223755	0.00102555	0.00065262	0.00279694	0.00065262	0.00121201
412	33	104	0.26	6.49	13620	2056	1145084	1795.5	0.467412	0.346304	0.228113	0.0953307	0.0617704	0.0734436	0.061284	0.0389105	0.0345331	0.0223735	0.0286965	0.0233463	0.0145914	0.0111868	0.00486381	0.0160506	0.00826848	0.00680934	0.0121595	0.0111868	0.0131323	0.00875486	0.00291829	0.00875486	0.0111868	0.00583658	0.00291829	0.000972763	0.000486381	0.00194553	0.0107004	0.00535019	0.0116732	0	0.00194553	0.00583658	0.00194553	0.000972763	0.00145914	0.00194553	0.000486381
413	40	93	0.16	6.12	10646	1720	926242	1856.97	0.679651	0.292442	0.18314	0.214535	0.0412791	0.0616279	0.0325581	0.0284884	0.0145349	0.019186	0.0255814	0.0186047	0.0168605	0.00639535	0.0133721	0.0122093	0.0104651	0.00174419	0.00639535	0.00523256	0.00639535	0.00697674	0.00348837	0.00232558	0.00348837	0.00639535	0	0.00697674	0.0104651	0.00406977	0.00523256	0.00232558	0.00581395	0.00116279	0.000581395	0.00348837	0.00232558	0.00116279	0.00290698	0	0
414	29	111	0.13	5.27	12318	2062	1065458	1935.32	0.734239	0.312318	0.173618	0.107177	0.0494665	0.0640155	0.0489816	0.028128	0.0198836	0.0184287	0.029098	0.0111542	0.0116392	0.00484966	0.00921435	0.00387973	0.0121242	0.00581959	0.0116392	0.00630456	0.013579	0.00436469	0.00339476	0.00630456	0.00581959	0.0101843	0.00678952	0.00533463	0.00630456	0.00436469	0.00484966	0.00678952	0.00775946	0.00193986	0	0.000969932	0	0.00339476	0.000969932	0	0
415	36	118	0.15	13.3	11390	1928	997422	1932.98	0.667012	0.251556	0.200726	0.165456	0.0337137	0.0529046	0.0394191	0.0217842	0.0217842	0.0150415	0.0254149	0.0150415	0.0129668	0.00622407	0.0150415	0.00570539	0.00466805	0.00518672	0.0129668	0.00622407	0.00518672	0.00674274	0.00414938	0.00414938	0.00570539	0.00778008	0.00207469	0.00363071	0.00622407	0.00103734	0.00674274	0.00466805	0.00414938	0.00207469	0.00259336	0.00207469	0.00414938	0	0.00259336	0.00207469	0.00207469
416	41	116	0.26	27.8	11482	1744	1016506	1715.68	0.482225	0.267775	0.178899	0.168005	0.0344037	0.0745413	0.0441514	0.0286697	0.0103211	0.0315367	0.0229358	0.0200688	0.00974771	0.00860092	0.0143349	0.00860092	0.00516055	0.00286697	0.018922	0.00458716	0.0154817	0.00172018	0.00516055	0.00573394	0.00344037	0.00860092	0.00458716	0.00516055	0.00860092	0.00573394	0.00860092	0.00458716	0.00516055	0.00401376	0.000573394	0.00286697	0.00114679	0.00172018	0.00516055	0.00114679	0
417	36	118	0.14	13.5	10050	1802	927786	1942.26	0.603219	0.247503	0.157048	0.234739	0.0405105	0.0516093	0.036626	0.0144284	0.0127636	0.0305216	0.017758	0.00943396	0.0127636	0.00554939	0.00721421	0.00832408	0.00443951	0.00610433	0.0144284	0.00388457	0.00943396	0.00832408	0.00943396	0.00665927	0.00554939	0.00832408	0.00221976	0.00332963	0.00721421	0.00443951	0.0144284	0.00443951	0.00665927	0.00443951	0.000554939	0.00221976	0	0	0.00332963	0.00110988	0.00277469
418	33	104	0.22	34.7	11016	1682	1007506	1669.47	0.555886	0.247325	0.186683	0.123662	0.0570749	0.0832342	0.0398335	0.0261593	0.030321	0.0249703	0.0231867	0.0154578	0.0166468	0.00951249	0.00891795	0.0107015	0.0107015	0.0059453	0.0154578	0.00535077	0.00772889	0.0059453	0.00535077	0.00118906	0.010107	0.0154578	0.00356718	0.00713436	0.00475624	0.00475624	0.00951249	0.00237812	0.00297265	0.00178359	0	0.0059453	0.00237812	0	0.00178359	0.00118906	0.00059453
419	35	94	0.22	4.79	20228	2932	1914092	1531.8	0.370055	0.255798	0.160982	0.175989	0.042292	0.0402456	0.0446794	0.0245566	0.0170532	0.0300136	0.0296726	0.0129604	0.0180764	0.00716235	0.0102319	0.00648022	0.00613915	0.010573	0.0085266	0.00784447	0.00750341	0.00750341	0.0112551	0.00375171	0.00341064	0.00716235	0.00238745	0.00443383	0.00443383	0.00443383	0.00750341	0.00306958	0.00409277	0.00443383	0.000341064	0.00136426	0.00204638	0.00204638	0.00170532	0.00204638	0.000682128
420	40	107	0.21	3.52	20454	3300	1961312	1682.55	0.409697	0.271212	0.158182	0.115455	0.0472727	0.0575758	0.0412121	0.0257576	0.0212121	0.0166667	0.0236364	0.0130303	0.0133333	0.00818182	0.0069697	0.00666667	0.0118182	0.00666667	0.00848485	0.00515152	0.00818182	0.00848485	0.00484848	0.00121212	0.00363636	0.00212121	0.00393939	0.00848485	0.00151515	0.00575758	0.00818182	0.000606061	0.00393939	0.0030303	0.000606061	0.00121212	0.00515152	0	0.000606061	0.000606061	0.00030303
421	34	153	0.17	3.57	74492	12470	6839634	1823.2	0.42935	0.252045	0.162229	0.194467	0.0504411	0.0532478	0.0398557	0.0209302	0.0165196	0.0203689	0.0193264	0.0144346	0.0125902	0.00809944	0.0109864	0.0118685	0.00809944	0.00609463	0.0096231	0.0112269	0.00809944	0.00697674	0.00569366	0.00392943	0.00649559	0.00649559	0.00328789	0.00505213	0.00417001	0.00497193	0.00545309	0.00232558	0.00545309	0.00120289	0.00144346	0.00248597	0.00312751	0.00128308	0.00569366	0.00160385	0.000801925
422	37	96	0.12	8.16	19848	3122	1882874	1658.1	0.375721	0.285714	0.191864	0.0903267	0.0422806	0.0743113	0.0442024	0.0275464	0.0144138	0.0118514	0.0275464	0.0233824	0.0108905	0.00704676	0.0115311	0.0131326	0.00672646	0.00768738	0.00928892	0.00576553	0.00672646	0.00128123	0.00192184	0.00160154	0.00480461	0.00832799	0.00512492	0.00480461	0.00608584	0.00384369	0.00576553	0.00640615	0.00480461	0.00160154	0.00192184	0.000960922	0.00128123	0	0.000960922	0.00192184	0.000960922
423	30	107	0.24	15.4	12164	1820	1135130	1603.34	0.336264	0.304396	0.181319	0.0840659	0.0467033	0.0582418	0.043956	0.0307692	0.0175824	0.0225275	0.0236264	0.00714286	0.0137363	0.00934066	0.00769231	0.0115385	0.00879121	0.00824176	0.00989011	0.00659341	0.0120879	0.00274725	0.00274725	0.00164835	0.00659341	0.00879121	0.00549451	0.0043956	0.0043956	0.0043956	0.00934066	0.0032967	0.00604396	0.0021978	0	0.00274725	0	0	0.0043956	0	0.0021978
424	38	90	0	4.95	18030	2882	1626518	1771.88	0.354268	0.299445	0.163081	0.106176	0.0464955	0.0586398	0.054823	0.0267176	0.0156142	0.0274115	0.0204719	0.017696	0.0149202	0.00693963	0.0121443	0.00728661	0.0104094	0.00867453	0.0121443	0.00693963	0.00208189	0.00763359	0.00242887	0.00277585	0.00277585	0.0055517	0.00208189	0.00589868	0.00173491	0.00381679	0.00867453	0.00485774	0.00416378	0.00173491	0.000693963	0.00208189	0.000693963	0	0.00104094	0.000693963	0.00173491
425	39	121	0.22	6.95	23578	3822	2241178	1705.35	0.438776	0.247253	0.165882	0.137624	0.0531136	0.05573	0.0421245	0.0190999	0.0243328	0.0285191	0.0279958	0.0167452	0.0185767	0.00523286	0.0120356	0.00784929	0.00837258	0.00654108	0.00523286	0.00784929	0.00549451	0.00156986	0.00497122	0.00156986	0.00654108	0.00627943	0.00130822	0.0018315	0.00287807	0.00418629	0.00392465	0.00470958	0.00601779	0.000261643	0.00130822	0.00287807	0.0018315	0	0.00209314	0.00104657	0.000523286
426	36	105	0.15	3.91	19150	2866	1781586	1608.68	0.259944	0.317865	0.179693	0.108514	0.0537334	0.047104	0.0446615	0.034194	0.0244243	0.0202373	0.0265178	0.0157013	0.0163992	0.00872296	0.00907188	0.00558269	0.00837404	0.00802512	0.00732729	0.00593161	0.0108165	0.00732729	0.0038381	0.00628053	0.00732729	0.00662945	0.00314027	0.00209351	0.00139567	0.00174459	0.00523378	0.00418702	0.0038381	0	0.00104676	0.00209351	0.00139567	0.000697837	0.00104676	0.00139567	0.000697837
427	30	91	0.17	4.99	76272	12864	7062826	1821.37	0.453358	0.243703	0.157416	0.212453	0.0443097	0.0499067	0.0377021	0.0231654	0.0196673	0.0225435	0.022699	0.0167133	0.0106499	0.00660759	0.00754042	0.0079291	0.00761816	0.00746269	0.00940609	0.0096393	0.00699627	0.00606343	0.00567475	0.00450871	0.0059857	0.00676306	0.00357587	0.00380908	0.00497512	0.00435323	0.00583022	0.00287624	0.00458644	0.00163246	0.00101057	0.00163246	0.00349813	0.000310945	0.00489739	0.00132152	0.00116604
428	45	109	0.27	7.71	18468	2620	1769998	1480.23	0.347328	0.311069	0.177481	0.111832	0.0473282	0.051145	0.0458015	0.0267176	0.0240458	0.0248092	0.0248092	0.0194656	0.020229	0.00916031	0.0148855	0.0137405	0.0133588	0.00458015	0.00992366	0.00496183	0.0110687	0.00916031	0.00229008	0.00152672	0.00534351	0.00801527	0.00343511	0.00229008	0.00152672	0.00229008	0.00763359	0.00343511	0.00381679	0.00305344	0.0019084	0.00267176	0	0	0.00114504	0.00152672	0.000763359
429	35	117	0.23	3.66	80034	13210	7496636	1762.12	0.450719	0.264194	0.170401	0.148297	0.0473126	0.0564724	0.03838	0.0231643	0.0174868	0.0235428	0.0238456	0.0153671	0.0156699	0.00749432	0.00976533	0.0106737	0.00802422	0.00635882	0.00825132	0.00598032	0.00560182	0.00598032	0.00492051	0.00317941	0.00514762	0.00598032	0.00234671	0.00469341	0.00408781	0.00333081	0.00499621	0.00370931	0.00552612	0.0014383	0.0010598	0.00302801	0.00204391	0.000378501	0.0010598	0.0013626	0.000454201
430	31	152	0.14	5.53	20184	3228	1886022	1711.54	0.490706	0.265799	0.172243	0.0913879	0.0523544	0.0607187	0.0421314	0.0213755	0.0213755	0.0238538	0.0272615	0.0229244	0.0164188	0.00929368	0.0136307	0.00774473	0.00557621	0.010223	0.00929368	0.005886	0.00774473	0.00774473	0.00371747	0.00371747	0.00836431	0.00557621	0.00154895	0.00433705	0.00557621	0.00402726	0.00433705	0.00309789	0.00309789	0.00154895	0.00185874	0.00154895	0	0.000619579	0.00154895	0.000929368	0.000929368
431	29	104	0.12	6.44	81172	12666	7476570	1694.09	0.336965	0.289436	0.188931	0.101453	0.0503711	0.0647402	0.0513974	0.0257382	0.0191852	0.0189484	0.0259751	0.0160272	0.0147639	0.00694773	0.0122375	0.011448	0.00726354	0.00710564	0.00900047	0.00600032	0.00868467	0.00607927	0.00394758	0.00386862	0.0052108	0.00726354	0.00228959	0.00410548	0.00410548	0.00347387	0.00631612	0.00268435	0.00576346	0.00110532	0.00165798	0.00221064	0.00189484	0.00126322	0.000710564	0.00221064	0.00102637
432	40	77	0.22	5.38	74086	11084	6991540	1585.34	0.390383	0.256947	0.168802	0.158697	0.0451101	0.0532299	0.043035	0.0220137	0.0207506	0.0325695	0.0210213	0.0178636	0.0100144	0.00875135	0.00920245	0.00866113	0.00703717	0.00586431	0.00929267	0.00604475	0.00821003	0.00532299	0.00415013	0.00478167	0.00514255	0.00775893	0.00333815	0.00613497	0.00514255	0.00378925	0.00775893	0.0031577	0.00442079	0.00207506	0.000992422	0.00216528	0.00171418	0.000811981	0.00126308	0.00117286	0.000902201
433	26	130	0.27	7.8	82646	12128	7744720	1565.97	0.412269	0.275231	0.171999	0.138193	0.0469162	0.0487302	0.0409796	0.025066	0.0172328	0.0230871	0.0255607	0.0157487	0.0109664	0.00634894	0.00923483	0.0111313	0.00667876	0.0064314	0.00989446	0.00742084	0.00684367	0.00494723	0.00659631	0.0042876	0.0053595	0.00502968	0.0053595	0.00420515	0.0032157	0.00404024	0.00601913	0.00181398	0.00437005	0.00354551	0.000412269	0.00206135	0.00222625	0.000494723	0.00131926	0.00156662	0.000906992
434	29	98	0.17	5.82	22928	3532	2146016	1645.84	0.346546	0.277746	0.180351	0.113533	0.049547	0.0413364	0.0503964	0.0215176	0.0172707	0.0268969	0.0220838	0.0161382	0.0130238	0.00707814	0.0110419	0.0118913	0.00849377	0.00622877	0.0116082	0.00396376	0.00679502	0.00453001	0.00396376	0.00509626	0.00453001	0.00622877	0.00226501	0.00283126	0.00311438	0.00368063	0.00622877	0.00368063	0.00906002	0.00226501	0.000849377	0.00141563	0.00169875	0.00141563	0.000283126	0.00198188	0.00141563
435	33	95	0.1	3.04	17334	2838	1649084	1720.96	0.403805	0.244186	0.167019	0.148696	0.0475687	0.0440451	0.0352361	0.0204369	0.0162086	0.0239605	0.0207893	0.0116279	0.0112755	0.00493305	0.0137421	0.00880902	0.00845666	0.00528541	0.0102185	0.00739958	0.00422833	0.00880902	0.00739958	0.0017618	0.00281889	0.0081043	0.00422833	0.00599013	0.00387597	0.00211416	0.00422833	0.00422833	0.00493305	0.0017618	0	0.00211416	0.00211416	0.00105708	0.00105708	0.00140944	0.000352361
436	32	110	0.13	4.03	18722	2954	1745938	1691.93	0.38524	0.254232	0.17197	0.133378	0.0440081	0.0487475	0.0416385	0.0287745	0.0159106	0.0243737	0.0280975	0.0132024	0.0128639	0.00778605	0.0084631	0.00440081	0.00778605	0.00744753	0.00575491	0.00372376	0.007109	0.00575491	0.00744753	0.00406229	0.00643196	0.00473934	0.00236967	0.00270819	0.00203114	0.00372376	0.00609343	0.000677048	0.00236967	0.00203114	0	0.00236967	0.00473934	0.00236967	0.00101557	0.0013541	0.0013541
437	44	118	0.3	22.2	80816	11382	7688338	1480.42	0.365314	0.272623	0.189773	0.068705	0.0528027	0.0509577	0.044544	0.0253031	0.0209102	0.0261817	0.0224038	0.0171323	0.0124758	0.00746793	0.0123001	0.00966438	0.00650149	0.00465648	0.0087858	0.00448076	0.00781936	0.0043929	0.00456862	0.00456862	0.0054472	0.00808294	0.00395361	0.00386575	0.00342646	0.00474433	0.0071165	0.00228431	0.00658935	0.00193288	0.000351432	0.00210859	0.00087858	0.000790722	0.000615006	0.00131787	0.000351432
438	29	86	0.11	3.45	77766	12886	7208792	1787.54	0.384759	0.240726	0.176315	0.206348	0.0429148	0.0519944	0.0386466	0.020565	0.0245227	0.0312743	0.0218842	0.0148999	0.0133478	0.00907962	0.0100109	0.00939004	0.00783796	0.00744995	0.0103989	0.0085364	0.00675151	0.0043458	0.00690672	0.00372497	0.00582027	0.00721713	0.00419059	0.00419059	0.00442341	0.00310414	0.00566506	0.00240571	0.00465622	0.00403539	0.00131926	0.00147447	0.00170728	0.000776036	0.00139686	0.000388018	0.00116405
439	35	95	0.24	6.8	17828	2926	1677904	1743.84	0.443951	0.239918	0.167806	0.15892	0.043404	0.0779221	0.0345181	0.0208476	0.0157211	0.0252905	0.0228982	0.0153794	0.00717703	0.0109364	0.01162	0.0136705	0.00546822	0.00512645	0.00615174	0.00410116	0.00786056	0.0075188	0.00410116	0.0037594	0.00205058	0.00512645	0.00239234	0.00205058	0.00478469	0.00444293	0.00478469	0.00239234	0.00615174	0.00136705	0.000683527	0.00136705	0.000683527	0	0.000341763	0.00102529	0.000683527
440	32	126	0.11	4.96	65484	10516	6088096	1727.31	0.386839	0.23935	0.155097	0.24439	0.0424116	0.052016	0.0369913	0.0197794	0.0210156	0.0235831	0.0194941	0.0113161	0.0130278	0.00779764	0.00675162	0.00675162	0.00589578	0.00675162	0.00855839	0.00370863	0.00551541	0.00465957	0.00570559	0.00446938	0.00551541	0.00988969	0.00370863	0.00494485	0.00370863	0.00361354	0.00551541	0.00237733	0.00399391	0.0041841	0.00104603	0.00190186	0.00104603	0.000570559	0.00123621	0.000855839	0.00152149
441	43	106	0.1	7.74	12550	1790	1175650	1522.56	0.374302	0.261453	0.193296	0.0821229	0.0413408	0.0536313	0.0324022	0.0217877	0.0150838	0.0162011	0.0240223	0.0173184	0.0167598	0.0100559	0.0128492	0.0106145	0.0162011	0.00782123	0.00670391	0.00111732	0.00446927	0.00949721	0.00391061	0.00167598	0.00558659	0.00670391	0.00111732	0.00614525	0.00502793	0.00502793	0.00502793	0.00111732	0.00558659	0.00335196	0	0	0.00111732	0.00111732	0	0	0.00391061
442	28	98	0.29	10.5	57408	8644	5465764	1581.48	0.451296	0.261569	0.178852	0.0897733	0.0476631	0.0552985	0.0382925	0.0248727	0.0205923	0.0236002	0.0240629	0.0177001	0.0157335	0.00728829	0.0119158	0.00775104	0.00670986	0.00751967	0.00913929	0.00428043	0.00659417	0.0054373	0.00474317	0.0063628	0.00613142	0.0063628	0.00312355	0.00497455	0.00300787	0.00428043	0.00462749	0.00242943	0.00462749	0.00428043	0.00080981	0.00312355	0.000925497	0.00104118	0.000578436	0.000462749	0.000578436
443	28	93	0.23	13.9	12424	1682	1161326	1448.34	0.414982	0.292509	0.165874	0.0719382	0.0410226	0.0428062	0.0416171	0.0225922	0.019025	0.0243757	0.0285375	0.020214	0.0160523	0.00535077	0.0142687	0.00535077	0.00356718	0.00772889	0.00297265	0.00772889	0.00772889	0.00535077	0.00178359	0.00178359	0.00297265	0.0059453	0.00475624	0.00178359	0.00118906	0.00416171	0.00713436	0.00237812	0.00653983	0.00118906	0.00059453	0.00118906	0.00475624	0.00059453	0.00118906	0.00118906	0
444	28	111	0.22	3.3	80994	12968	7471698	1735.62	0.449491	0.254241	0.161706	0.122147	0.0467304	0.0522825	0.0360117	0.0205891	0.0186613	0.0249075	0.0217458	0.0170419	0.0158081	0.0053979	0.0103331	0.0103331	0.0077884	0.00832819	0.00963911	0.00501234	0.0065546	0.00516656	0.0030074	0.0030074	0.004781	0.00532079	0.00362431	0.00370142	0.00331585	0.00347008	0.00709439	0.00277606	0.00508945	0.00200494	0.00131092	0.00223627	0.00192782	0.00100247	0.00169648	0.000925355	0.00123381
445	36	116	0.2	4.16	85038	12746	7895880	1614.26	0.352581	0.261415	0.171583	0.144594	0.0444061	0.0574298	0.0391495	0.0210262	0.0244783	0.0287149	0.0235368	0.0162404	0.0139652	0.00713949	0.00870861	0.00996391	0.00808097	0.00572729	0.00808097	0.00502118	0.00808097	0.00533501	0.00533501	0.00329515	0.00596265	0.00666876	0.0026675	0.00376589	0.00494273	0.00455045	0.00572729	0.00329515	0.00470736	0.00219677	0.0019614	0.00188294	0.0019614	0.0012553	0.00227522	0.000941472	0.000706104
446	36	84	0.3	10.1	82864	11446	7718592	1482.91	0.368513	0.268565	0.176393	0.0949677	0.0466539	0.0474402	0.0449939	0.0210554	0.0170365	0.0237638	0.0221038	0.0184344	0.0135418	0.00681461	0.0112703	0.0142408	0.00821248	0.00698934	0.00786301	0.0039315	0.00891141	0.00655251	0.00323257	0.00323257	0.00323257	0.00497991	0.00515464	0.0031452	0.0039315	0.00218417	0.00725144	0.002621	0.00454307	0.00200944	0.00192207	0.00253364	0.0013105	0.000436834	0.000698934	0.000873668	0.000786301
447	37	95	0.11	4.07	72402	12026	6676578	1801.22	0.458839	0.238234	0.144271	0.139864	0.0454848	0.049393	0.0392483	0.0176285	0.0201231	0.0276069	0.0213704	0.0151339	0.0125561	0.00823216	0.00931315	0.00831532	0.00648595	0.00765009	0.0109762	0.00548811	0.00706802	0.00540496	0.00615333	0.00432396	0.00615333	0.00582072	0.00299351	0.00399135	0.00357559	0.00315982	0.00548811	0.00182937	0.00399135	0.00315982	0.000997838	0.00224514	0.00224514	0.00108099	0.00191252	0.00116414	0.000332613
448	32	119	0.11	3.76	16618	2810	1514136	1855.84	0.439502	0.222776	0.148399	0.230605	0.0355872	0.0434164	0.0281139	0.0185053	0.0199288	0.0284698	0.0199288	0.0142349	0.0185053	0.00925267	0.0117438	0.00854093	0.00533808	0.00996441	0.00640569	0.00604982	0.0088968	0.00391459	0.00533808	0.00142349	0.00533808	0.00711744	0.00106762	0.00355872	0.00213523	0.00320285	0.00569395	0.000711744	0.00427046	0.00462633	0.000355872	0.00355872	0.000711744	0.000355872	0.00355872	0	0.00142349
449	36	94	0.18	12.5	16162	2330	1484726	1569.31	0.291845	0.293991	0.200858	0.103433	0.0450644	0.055794	0.0536481	0.0261803	0.0180258	0.0124464	0.0223176	0.0180258	0.0141631	0.00600858	0.00386266	0.00772532	0.00987124	0.0055794	0.00901288	0.00643777	0.00901288	0.00515021	0.00343348	0.00257511	0.00386266	0.0133047	0	0.00343348	0.00171674	0.00171674	0.00944206	0.00600858	0.00300429	0.00515021	0.00171674	0.00343348	0.00257511	0.000858369	0.00214592	0	0.00128755
450	26	147	0.21	3.55	51874	7732	4881960	1583.79	0.378557	0.262157	0.177315	0.134247	0.0509571	0.0483704	0.0393171	0.0266425	0.0165546	0.0237972	0.0186239	0.0148733	0.00982928	0.00620797	0.00918262	0.0103466	0.00737196	0.00685463	0.0103466	0.0059493	0.00775996	0.0055613	0.00413864	0.00219865	0.00439731	0.0067253	0.00387998	0.00336265	0.00426798	0.00219865	0.0055613	0.00284532	0.00659596	0.00271599	0.000775996	0.00362131	0.00181066	0.000387998	0.00362131	0.000905329	0.000646663
451	38	94	0.14	6.16	17070	2524	1586436	1590.99	0.393027	0.238114	0.162441	0.140254	0.0507132	0.0511094	0.0416006	0.0186212	0.0170365	0.024168	0.0225832	0.0134707	0.0122821	0.00752773	0.00554675	0.00594295	0.00792393	0.00475436	0.00752773	0.00316957	0.00713154	0.00515055	0.00435816	0.00594295	0.00277338	0.00396197	0.00554675	0.00475436	0.00396197	0.00316957	0.00713154	0.00237718	0.00237718	0.00316957	0	0.00277338	0.000792393	0	0.000792393	0.00237718	0
452	36	118	0.22	6.79	91070	13184	8451028	1560.05	0.280795	0.291338	0.180218	0.0755461	0.0519569	0.0592385	0.0486195	0.028216	0.018659	0.0235892	0.0260164	0.0169903	0.015625	0.00834345	0.0103914	0.0104672	0.00887439	0.00712985	0.00895024	0.00652306	0.00932949	0.00538532	0.00280643	0.00326153	0.00576456	0.00690231	0.00402002	0.00462682	0.00364078	0.00295813	0.00910194	0.00417172	0.00614381	0.00166869	0.00128944	0.00189624	0.00166869	0.00113774	0.00136529	0.000758495	0.00136529
453	31	108	0.21	4.81	52366	8040	4950608	1624.04	0.356841	0.2699	0.167164	0.152985	0.0430348	0.0522388	0.0424129	0.0238806	0.0165423	0.0231343	0.0256219	0.0160448	0.00957711	0.00820896	0.0129353	0.0116915	0.0105721	0.00460199	0.0103234	0.00485075	0.00708955	0.0050995	0.00497512	0.00385572	0.00534826	0.00721393	0.00323383	0.00547264	0.0028607	0.00460199	0.00447761	0.00385572	0.00597015	0.00323383	0.000995025	0.00385572	0.00273632	0.00124378	0.00124378	0.0011194	0.00186567
454	28	119	0.3	8.3	16956	2304	1592380	1446.89	0.342882	0.286892	0.175781	0.109375	0.0377604	0.0412326	0.0438368	0.0256076	0.0173611	0.0260417	0.030816	0.0130208	0.0125868	0.00217014	0.00954861	0.0078125	0.00607639	0.00303819	0.00607639	0.00607639	0.0108507	0.00390625	0.000868056	0.00434028	0.00303819	0.00694444	0.00173611	0.00564236	0.00130208	0.00477431	0.00911458	0.00607639	0.00347222	0.000434028	0.00130208	0.00260417	0	0	0	0.00173611	0.00217014
455	27	132	0.22	3.45	14580	2260	1392810	1622.62	0.372124	0.262389	0.188053	0.160177	0.0464602	0.0477876	0.0442478	0.0238938	0.0190265	0.0274336	0.0252212	0.0128319	0.0176991	0.00929204	0.00884956	0.00663717	0.00530973	0.00929204	0.0110619	0.00840708	0.0079646	0.0039823	0.00752212	0.00663717	0.00619469	0.00353982	0.00176991	0.00619469	0.00353982	0.00221239	0.00353982	0.000884956	0.0079646	0.00309735	0.000442478	0.000884956	0.00442478	0.000884956	0.000884956	0.00176991	0.000884956
456	30	100	0.17	3.76	60698	9218	5570640	1654.75	0.33044	0.273595	0.186483	0.125081	0.0482751	0.0617271	0.0480581	0.0251681	0.0245172	0.019527	0.0275548	0.0172489	0.0135604	0.00748535	0.00867867	0.00835322	0.00889564	0.00737687	0.00998047	0.00802777	0.00889564	0.00564114	0.00444782	0.00433934	0.00509872	0.00661749	0.0026036	0.00292905	0.00314602	0.00368844	0.00661749	0.00357995	0.00737687	0.00271209	0.00108483	0.00227815	0.00141028	0.00151877	0.00119332	0.000542417	0.000542417
457	32	91	0.16	4.64	61284	9756	5726168	1703.76	0.418409	0.243132	0.163284	0.150779	0.0447929	0.0656007	0.0389504	0.0172202	0.0187577	0.0264453	0.0218327	0.0169127	0.0111726	0.00635506	0.0096351	0.00615006	0.00666257	0.00697007	0.0103526	0.00830258	0.00943009	0.00430504	0.00379254	0.00625256	0.00553506	0.00820008	0.00440754	0.00522755	0.00358754	0.00276753	0.00676507	0.00287003	0.00440754	0.00194752	0.00123001	0.00194752	0.00266503	0.000717507	0.00164002	0.00102501	0.00123001
458	37	89	0.12	3.7	80776	13932	7232898	1926.2	0.402527	0.268303	0.175711	0.130778	0.0445019	0.0537611	0.0426357	0.0245478	0.0206001	0.0249067	0.0213896	0.0145708	0.0127046	0.00696239	0.0104077	0.0101924	0.0091157	0.00602929	0.00947459	0.00595751	0.0091157	0.00495263	0.00394775	0.00488085	0.00674706	0.00775194	0.00272753	0.00495263	0.00380419	0.00358886	0.0072495	0.0047373	0.00531151	0.00208154	0.00129199	0.00229687	0.0015791	0.00100488	0.00165088	0.00107666	0.00122021
459	35	95	0	3.29	19558	3392	1798342	1886.18	0.392689	0.239387	0.153302	0.235554	0.0459906	0.056309	0.0362618	0.021816	0.0241745	0.0288915	0.0206368	0.0138561	0.010908	0.00560142	0.0100236	0.00854953	0.00854953	0.00501179	0.00471698	0.0120873	0.00619104	0.00913915	0.00678066	0.00412736	0.00294811	0.00353774	0.00235849	0.00501179	0.00501179	0.00501179	0.00943396	0.00206368	0.00854953	0.00501179	0.000589623	0.00501179	0	0.000589623	0.00913915	0.00117925	0.000589623
460	32	87	0.16	7.15	84444	12740	7718294	1650.62	0.457064	0.250157	0.177316	0.145133	0.0437991	0.049529	0.0430926	0.0213501	0.0193093	0.0236264	0.021978	0.0153061	0.0120879	0.00714286	0.00855573	0.00855573	0.00871272	0.00572998	0.00957614	0.0043956	0.00902669	0.00643642	0.00298273	0.00298273	0.00565149	0.00588697	0.00298273	0.00313972	0.00306122	0.00313972	0.00745683	0.00282575	0.00463108	0.00211931	0.00133438	0.0021978	0.0022763	0.000627943	0.000863422	0.0010989	0.000941915
461	41	105	0.3	14.4	16788	2476	1561766	1585.38	0.380856	0.289176	0.172052	0.139742	0.0387722	0.0512924	0.0480614	0.0290792	0.0125202	0.023021	0.0306947	0.0137318	0.0088853	0.00444265	0.0100969	0.0109047	0.0105008	0.00363489	0.00848142	0.00363489	0.00323102	0.00484653	0.00363489	0.00242326	0.00605816	0.0100969	0.00282714	0.00484653	0.00282714	0.00201939	0.00484653	0.00403877	0.00323102	0.00161551	0.00121163	0	0.00161551	0.000403877	0.000807754	0.00121163	0.00201939
462	40	106	0.3	6.39	74032	11324	6879538	1646.04	0.364006	0.260862	0.161869	0.157718	0.0479513	0.0607559	0.0427411	0.0230484	0.0155422	0.0178382	0.0251678	0.0176616	0.0112151	0.00697633	0.01148	0.0111268	0.0066231	0.00618156	0.00980219	0.00785941	0.00688803	0.00635818	0.00565171	0.00300247	0.00582833	0.00803603	0.00397386	0.00264924	0.00353232	0.00521017	0.00671141	0.00379724	0.00538679	0.00370894	0.00088308	0.001148	0.0032674	0.000971388	0.00300247	0.00194278	0.001148
463	32	101	0.2	4.76	73348	11488	6679074	1720	0.39624	0.270108	0.177403	0.125696	0.0446553	0.053273	0.0433496	0.0248085	0.0208914	0.0236769	0.0235898	0.0152333	0.0145369	0.0104457	0.0108809	0.00896588	0.00870474	0.00487465	0.00835655	0.0066156	0.0080954	0.00452646	0.00391713	0.0049617	0.00583217	0.00774721	0.00208914	0.0033078	0.00304666	0.00226323	0.0066156	0.00243733	0.00635446	0.0016539	0.00121866	0.00243733	0.00322075	0.00104457	0.0016539	0.00121866	0.00113162
464	39	112	0.3	7.22	17452	2514	1618372	1553.41	0.34646	0.293954	0.174622	0.110979	0.0457438	0.057677	0.0342084	0.0218775	0.0182975	0.0250597	0.0246619	0.013922	0.0103421	0.00755768	0.00795545	0.00994431	0.0119332	0.00636436	0.0111376	0.0043755	0.0107399	0.0071599	0.00278441	0.00556881	0.00556881	0.00636436	0.00596659	0.00357995	0.00278441	0.00676213	0.00676213	0.00318218	0.00318218	0.000795545	0.000397772	0.00278441	0.00159109	0.000795545	0.000795545	0.00159109	0
465	28	77	0.17	4.7	14448	2106	1389476	1515.68	0.332384	0.25641	0.169991	0.165717	0.0417854	0.0394112	0.039886	0.0180437	0.0156695	0.0251662	0.0194682	0.017094	0.00712251	0.00522317	0.0180437	0.014245	0.00712251	0.0042735	0.0147198	0.00569801	0.0118708	0.00997151	0.00189934	0.00332384	0.00569801	0.014245	0.00474834	0.00379867	0.00237417	0.00237417	0.00997151	0.00379867	0.00617284	0.00332384	0.000949668	0.0014245	0.002849	0.000474834	0.000949668	0.00189934	0
466	34	77	0.1	3.58	70878	10884	6817854	1596.4	0.411154	0.244579	0.148842	0.149761	0.0406101	0.0468578	0.038405	0.0189269	0.0157111	0.0222345	0.0222345	0.0121279	0.0118523	0.00569644	0.0103822	0.00854465	0.00790151	0.0045939	0.00891216	0.00477766	0.00560456	0.00670709	0.00532892	0.00339949	0.00468578	0.00854465	0.00238883	0.00395075	0.00248071	0.00385888	0.00633958	0.00257258	0.00486953	0.00248071	0.000551268	0.00183756	0.00202132	0.000735024	0.00137817	0.000826902	0.00101066
467	22	130	0.17	6.78	85224	13038	7780270	1675.78	0.406581	0.284399	0.178171	0.0766989	0.0513116	0.0586746	0.0464795	0.024697	0.0210155	0.0203252	0.0266912	0.0171039	0.0118116	0.00836018	0.0118883	0.010431	0.0109679	0.00559902	0.00874367	0.00605921	0.00966406	0.0069029	0.00291456	0.00245436	0.00506213	0.00644271	0.00299126	0.00375825	0.00498543	0.00283786	0.00889707	0.00352815	0.00536892	0.00122718	0.000613591	0.00283786	0.000460193	0.000460193	0.00115048	0.00069029	0.00122718
468	32	87	0.14	5.42	75444	11822	6973458	1695.29	0.369311	0.272966	0.173998	0.135341	0.049484	0.0551514	0.0492302	0.0246997	0.0213162	0.0234309	0.0246997	0.0181864	0.0108273	0.00676704	0.00947386	0.00812045	0.00955845	0.00600575	0.00879716	0.0049907	0.00879716	0.0056674	0.00490611	0.00329893	0.00625952	0.0077821	0.00346811	0.00296058	0.00372187	0.00228388	0.00668246	0.00279141	0.00668246	0.00262223	0.00126882	0.00270682	0.00219929	0.00109964	0.000761293	0.000592116	0.00042294
469	38	81	0.11	3.26	66232	10790	6265780	1722.05	0.377108	0.223818	0.156905	0.169694	0.0461538	0.0519926	0.042076	0.0168675	0.0227989	0.0211307	0.026228	0.0151066	0.0113068	0.00667285	0.0081557	0.00852641	0.00787766	0.00861909	0.00750695	0.00611677	0.00741427	0.00426321	0.0060241	0.00324374	0.00417053	0.00732159	0.00324374	0.00240964	0.00315107	0.00370714	0.00695088	0.00324374	0.00500463	0.002595	0.000926784	0.00231696	0.00333642	0.000185357	0.00139018	0.00166821	0.000648749
470	36	86	0.14	4.48	16620	2776	1546428	1795.1	0.630764	0.211455	0.166427	0.147334	0.0342219	0.0493516	0.0367435	0.0154899	0.0104467	0.023415	0.0248559	0.00972622	0.0111671	0.00576369	0.0104467	0.00720461	0.0100865	0.00648415	0.00900576	0.00324207	0.00612392	0.00360231	0.00612392	0.00684438	0.00504323	0.0108069	0.00360231	0.00396254	0.00216138	0.00360231	0.00324207	0.00720461	0.00108069	0.00180115	0.00144092	0.000720461	0.00288184	0.000720461	0.000720461	0	0.000360231
471	31	120	0.16	3.8	74508	12058	6932210	1739.42	0.43382	0.243656	0.16769	0.120584	0.0447006	0.0512523	0.0422126	0.0214795	0.0207331	0.0250456	0.0257091	0.0136839	0.0113618	0.00696633	0.00912257	0.00912257	0.00829325	0.00655167	0.00845911	0.00713219	0.00738099	0.00505888	0.00572234	0.00340023	0.00472715	0.00597114	0.00364903	0.00398076	0.00340023	0.0035661	0.00696633	0.00190745	0.00348316	0.00215624	0.00149278	0.00099519	0.00157572	0.000497595	0.00116105	0.000580527	0.00149278
472	42	136	0.21	12	74656	11018	6925126	1591.02	0.371302	0.258758	0.170993	0.143946	0.049283	0.0490107	0.0387548	0.0219641	0.018969	0.0239608	0.0225086	0.0162461	0.0117989	0.00807769	0.00907606	0.00952986	0.00844073	0.00553639	0.00889454	0.00789617	0.00907606	0.006444	0.00499183	0.00381194	0.00408423	0.00662552	0.00435651	0.00499183	0.0029951	0.00444727	0.00798693	0.00272282	0.00517335	0.00172445	0.00127065	0.00163369	0.0029951	0.000453803	0.00172445	0.000635324	0.00145217
473	39	90	0.23	6.04	78282	12120	7152328	1694.55	0.390842	0.263036	0.165759	0.159406	0.0453795	0.0518977	0.0393564	0.0231023	0.0202145	0.0216997	0.0245875	0.014604	0.0122112	0.00676568	0.0122937	0.00973597	0.00816832	0.00552805	0.00858086	0.00734323	0.00684818	0.00536304	0.00660066	0.00379538	0.00462046	0.00734323	0.00264026	0.00189769	0.00231023	0.0040429	0.00858086	0.00371287	0.00445545	0.00231023	0.00115512	0.00280528	0.00371287	0.000247525	0.00107261	0.00132013	0.00165017
474	26	133	0.25	5.99	19194	2898	1727828	1677.25	0.365769	0.276743	0.174603	0.0969634	0.0483092	0.0496894	0.052795	0.0303658	0.0258799	0.0169082	0.0213941	0.0141477	0.0110421	0.00724638	0.010697	0.0113872	0.00724638	0.00828157	0.00966184	0.00414079	0.0100069	0.00862664	0.00552105	0.00345066	0.00586611	0.0089717	0.00586611	0.00517598	0.00414079	0.00207039	0.0100069	0.00552105	0.00552105	0.00172533	0.00138026	0.00448585	0.00207039	0.00276052	0.00517598	0.00276052	0.000690131
475	33	105	0.14	5.13	16802	2616	1563870	1672.77	0.380352	0.247706	0.176223	0.112385	0.045107	0.0462538	0.0340214	0.0271407	0.0206422	0.0332569	0.0240826	0.0110856	0.00611621	0.00802752	0.0149083	0.0126147	0.00955657	0.0030581	0.00688073	0.00535168	0.00993884	0.00458716	0.00229358	0.00496942	0.00573394	0.00764526	0.00344037	0.00458716	0.00496942	0.00382263	0.00535168	0.00688073	0.00152905	0.00229358	0.00152905	0.00382263	0.00152905	0.000764526	0.000764526	0.000764526	0.00152905
476	33	96	0.16	3.77	15662	2318	1477828	1568.52	0.415013	0.255824	0.198878	0.124245	0.0504745	0.0547886	0.0440035	0.0207075	0.00992235	0.0211389	0.0220017	0.0155306	0.013805	0.00819672	0.013805	0.0142364	0.00388266	0.00560828	0.00992235	0.00776531	0.0107852	0.00258844	0.00431406	0.00345125	0.00388266	0.00776531	0.00258844	0.00215703	0.00819672	0.00388266	0.00560828	0.00431406	0.00258844	0.000862813	0.000862813	0.000862813	0.00345125	0.000431406	0.00215703	0.000862813	0.00258844
477	35	96	0.18	7.69	20240	3348	1925234	1739.01	0.453106	0.218638	0.136201	0.158901	0.0364397	0.0573477	0.0373357	0.0119474	0.0128435	0.0259857	0.0188172	0.0122461	0.0134409	0.00597372	0.0119474	0.0101553	0.0083632	0.00686977	0.0110514	0.0041816	0.0101553	0.00896057	0.00477897	0.00358423	0.0020908	0.00567503	0.00238949	0.00268817	0.00358423	0.00507766	0.00298686	0.00179211	0.00567503	0.00358423	0.00298686	0.00238949	0.00238949	0.00119474	0.0020908	0.00238949	0.000896057
478	43	98	0.23	3.85	74404	11264	6934278	1624.39	0.327859	0.259854	0.175781	0.0926847	0.046076	0.0563743	0.0399503	0.0207741	0.0215732	0.0281428	0.0255682	0.0120739	0.012429	0.00683594	0.00843395	0.00799006	0.00949929	0.00390625	0.0065696	0.00612571	0.0098544	0.00346236	0.00408381	0.00399503	0.00426136	0.00665838	0.00319602	0.00355114	0.00337358	0.00381747	0.00825639	0.0032848	0.00435014	0.000710227	0.00159801	0.0012429	0.000710227	0.00159801	0.00266335	0.00115412	0.00106534
479	34	113	0.3	7.38	20818	3112	1966772	1582.29	0.402314	0.285668	0.16356	0.100257	0.0398458	0.0379177	0.0398458	0.0234576	0.0179949	0.0228149	0.0247429	0.0141388	0.0131748	0.00803342	0.0102828	0.00867609	0.0141388	0.00771208	0.00514139	0.00514139	0.00578406	0.00257069	0.00417738	0.00514139	0.00385604	0.00449871	0.00224936	0.0061054	0.00224936	0.00160668	0.00674807	0.00546272	0.00417738	0.000321337	0.00128535	0.00257069	0.00096401	0.00192802	0.00128535	0.00096401	0.00128535
480	35	97	0.22	4.62	77376	12156	7272260	1671.56	0.42407	0.223182	0.154574	0.159181	0.0431885	0.0469727	0.0353735	0.0176867	0.0192498	0.0242679	0.0207305	0.0141494	0.0121751	0.00839092	0.010283	0.0102007	0.00518263	0.00649885	0.00995393	0.00551168	0.00789733	0.00534715	0.00435999	0.00361961	0.00345508	0.00493583	0.00329056	0.00427772	0.00337282	0.00345508	0.00559395	0.00287924	0.00526489	0.00189207	0.00106943	0.00148075	0.00271471	0.000164528	0.00180981	0.000329056	0.000740375
481	35	84	0	3.58	16362	2760	1566900	1761.44	0.356884	0.231159	0.159058	0.155072	0.0521739	0.0626812	0.0460145	0.0144928	0.0166667	0.0293478	0.0242754	0.0130435	0.0152174	0.00652174	0.0105072	0.0101449	0.00869565	0.00471014	0.00471014	0.00797101	0.00978261	0.00434783	0.00434783	0.00507246	0.00326087	0.00543478	0.00144928	0.00326087	0.00362319	0.00181159	0.00434783	0.00181159	0.00471014	0.00398551	0.000362319	0.00289855	0.00289855	0	0	0.000724638	0
482	30	108	0.18	5.62	14638	2518	1339374	1879.98	0.330421	0.210485	0.154091	0.256156	0.0289913	0.0492454	0.0357427	0.0150913	0.0166799	0.0270056	0.0182685	0.0162828	0.00794281	0.00555997	0.00595711	0.0103257	0.00992851	0.00555997	0.0131056	0.00953137	0.0135028	0.00357427	0.00436855	0.00317712	0.00516283	0.00675139	0.00635425	0.00675139	0.00238284	0.00476569	0.00516283	0.00555997	0.00397141	0.00317712	0	0.00476569	0.00238284	0	0.00714853	0.00158856	0.000794281
483	30	83	0.13	3.18	18566	3030	1766198	1715.55	0.3033	0.230363	0.160726	0.269967	0.0422442	0.0452145	0.0376238	0.0188119	0.0165017	0.0217822	0.020462	0.0105611	0.010231	0.00858086	0.00891089	0.00990099	0.0105611	0.00726073	0.00528053	0.00594059	0.00792079	0.00429043	0.00660066	0.00792079	0.00528053	0.00825083	0.00264026	0.00264026	0.00528053	0.00528053	0.00594059	0.00231023	0.00693069	0.000990099	0.000330033	0.0019802	0.00429043	0.00132013	0.00693069	0.000990099	0.00132013
484	29	84	0.15	5.79	20562	3352	1942740	1725.4	0.381265	0.236277	0.15722	0.156026	0.0492243	0.051611	0.0417661	0.0214797	0.0167064	0.0256563	0.022673	0.0119332	0.0125298	0.0071599	0.00656325	0.00924821	0.00924821	0.00328162	0.00686158	0.00566826	0.00775656	0.00447494	0.00328162	0.00566826	0.00745823	0.00536993	0.00268496	0.00596659	0.00208831	0.00417661	0.00566826	0.00268496	0.00298329	0.00238663	0.000298329	0	0.00178998	0	0.000894988	0.000596659	0.00119332
485	37	93	0.18	5.86	70156	11536	6586400	1751.49	0.346394	0.241678	0.154126	0.168083	0.0442961	0.0505374	0.0380548	0.0176838	0.0209778	0.0275659	0.023405	0.0136963	0.00970874	0.00650139	0.0106623	0.00979542	0.00502774	0.00624133	0.0105756	0.00546117	0.00780166	0.004681	0.00823509	0.00320735	0.00364078	0.0064147	0.00329404	0.004681	0.00312067	0.00433426	0.00624133	0.00251387	0.00528779	0.00147365	0.00147365	0.00242718	0.00225381	0.000693481	0.000520111	0.000780166	0.000693481
486	32	161	0.3	24.5	14384	2052	1341626	1529.49	0.203704	0.308967	0.184698	0.0672515	0.0477583	0.0492203	0.0594542	0.0326511	0.0160819	0.0141326	0.0292398	0.0112086	0.0121832	0.00682261	0.00730994	0.00682261	0.0116959	0.00341131	0.00925926	0.00584795	0.0131579	0.00487329	0.00194932	0.000974659	0.00341131	0.00682261	0.00341131	0.00536062	0.00341131	0.00243665	0.0136452	0.00487329	0.00730994	0.000974659	0.000974659	0.00243665	0.00194932	0.000974659	0.00194932	0	0.00341131
487	33	98	0.1	3.65	15222	2748	1453582	1890.5	0.376638	0.242358	0.138646	0.192504	0.0345706	0.0524017	0.0374818	0.0181951	0.0131004	0.025837	0.0218341	0.0112809	0.00909753	0.00800582	0.0101892	0.00582242	0.00400291	0.00582242	0.00909753	0.00836972	0.00836972	0.00836972	0.00727802	0.00727802	0.00473071	0.00909753	0.00327511	0.00400291	0.00254731	0.00291121	0.00836972	0.00327511	0.00509461	0.00473071	0.0010917	0.000727802	0.0014556	0.000727802	0.00327511	0.000363901	0.00254731
488	33	84	0.15	4.82	16522	2658	1562252	1701.39	0.361174	0.257713	0.177201	0.132054	0.0462754	0.0586907	0.0500376	0.0161776	0.0221971	0.023702	0.0191874	0.020316	0.0139202	0.00790068	0.0116629	0.00902935	0.00865312	0.00413845	0.0105342	0.00714823	0.00451467	0.00526712	0.0048909	0.00150489	0.00526712	0.00752445	0.000752445	0.00451467	0.00601956	0.00413845	0.0109105	0.00376223	0.00714823	0.00188111	0	0.000752445	0.00225734	0.00150489	0.00150489	0	0.00150489
489	27	96	0.14	3.54	16464	2828	1545416	1829.93	0.265912	0.24116	0.170792	0.270156	0.0459689	0.0526874	0.0360679	0.0187412	0.0148515	0.0367751	0.0123762	0.0159123	0.0109618	0.011669	0.00919378	0.00742574	0.00671853	0.0102546	0.0123762	0.00990099	0.00212164	0.00671853	0.00813296	0.00353607	0.0053041	0.0123762	0.00424328	0.00282885	0.00353607	0.00601132	0.0102546	0.00282885	0.00636492	0.00282885	0.000707214	0.000707214	0.00848656	0	0	0.000707214	0.00141443
490	27	87	0.3	3.96	16454	2870	1512718	1897.25	0.390244	0.248084	0.158188	0.184321	0.0390244	0.0515679	0.0372822	0.0205575	0.0146341	0.0250871	0.0229965	0.012892	0.0121951	0.00487805	0.00766551	0.0087108	0.00522648	0.00418118	0.0118467	0.00383275	0.00522648	0.00452962	0.00348432	0.00139373	0.00418118	0.00348432	0.00383275	0.00174216	0.00313589	0.00662021	0.00731707	0.00174216	0.00278746	0.00348432	0.00174216	0.00209059	0.00487805	0.000696864	0.00139373	0.00209059	0
491	26	124	0.25	3.83	79788	12776	7253998	1761.24	0.430573	0.23685	0.153726	0.195131	0.0399969	0.0474327	0.0357702	0.0216813	0.0201158	0.0281778	0.0266124	0.0156544	0.0113494	0.00759236	0.0113494	0.00939261	0.00845335	0.00704446	0.00876644	0.00673137	0.00587038	0.00453976	0.0061052	0.00328741	0.00383532	0.00626174	0.00289606	0.00367877	0.00407013	0.00328741	0.00587038	0.00258297	0.00399186	0.00336569	0.0010958	0.00273951	0.00258297	0.000313087	0.000860989	0.000860989	0.0010958
492	34	98	0.3	3.01	81034	12136	7340212	1653.36	0.346325	0.267139	0.168919	0.145023	0.0473797	0.0620468	0.0468853	0.0288398	0.0187871	0.0252142	0.024967	0.0154911	0.0128543	0.00840475	0.0102999	0.00881674	0.00716875	0.00725115	0.0110415	0.00576796	0.00823995	0.00543837	0.00700396	0.00387278	0.00477917	0.00807515	0.00271918	0.00337838	0.00370798	0.00354318	0.00659196	0.00329598	0.00560316	0.00346078	0.000988794	0.00164799	0.00173039	0.000329598	0.00164799	0.000741595	0.000906394
493	32	109	0.34	10.1	15656	2392	1512348	1581.65	0.290134	0.242475	0.173913	0.102425	0.041806	0.0585284	0.048495	0.0271739	0.0192308	0.0284281	0.0179766	0.0117057	0.0133779	0.00877926	0.0121237	0.0100334	0.00752508	0.00334448	0.0108696	0.00376254	0.0108696	0.00543478	0.00877926	0.00125418	0.00710702	0.00919732	0.0020903	0.00459866	0.0020903	0.00292642	0.00794314	0.00125418	0.0041806	0.00083612	0.00041806	0.0020903	0.00376254	0.00083612	0.00167224	0.00167224	0.00041806
494	35	118	0.19	6.38	20670	3412	1927868	1769.83	0.294842	0.247655	0.166764	0.133646	0.0451348	0.0750293	0.0433763	0.0266706	0.0184642	0.028136	0.0222743	0.0172919	0.0126026	0.00937866	0.00820633	0.00556858	0.00732708	0.00439625	0.010551	0.00439625	0.00498242	0.00674091	0.00586166	0.00556858	0.007034	0.0087925	0.00381008	0.00205158	0.00234467	0.003517	0.00849941	0.00732708	0.0017585	0.00205158	0.00087925	0.0017585	0.00117233	0.000293083	0.000293083	0.00087925	0.00087925
495	37	90	0.1	3.62	13022	2192	1235592	1774.05	0.318431	0.270073	0.169708	0.170164	0.0456204	0.0524635	0.0460766	0.0187044	0.022354	0.0209854	0.0214416	0.0100365	0.0104927	0.00912409	0.00958029	0.00958029	0.00775547	0.00364964	0.00364964	0.00547445	0.00638686	0.00729927	0.00866788	0.00364964	0.00775547	0.00912409	0.00501825	0.00228102	0.00547445	0.00182482	0.00547445	0.00547445	0.00410584	0.00456204	0.000456204	0.00410584	0	0.00182482	0.00410584	0.000912409	0.000456204
496	33	109	0.3	4.56	72042	11142	6739968	1653.12	0.409083	0.252199	0.173398	0.130946	0.048555	0.0507988	0.0397595	0.0204631	0.0216299	0.0236941	0.0233351	0.0134626	0.0148088	0.00798779	0.0097828	0.00726979	0.00673129	0.00762879	0.00798779	0.00664154	0.00655179	0.00430802	0.00520553	0.00421827	0.00655179	0.00619278	0.00385927	0.00332077	0.00448752	0.00206426	0.00592353	0.00278227	0.00403877	0.00206426	0.00107701	0.00233351	0.00359002	0.000628253	0.00161551	0.00125651	0.000628253
497	31	77	0.15	3.15	46140	6686	4466152	1497.04	0.180676	0.253664	0.177685	0.174544	0.0484595	0.0524978	0.0391864	0.0236315	0.0210888	0.0240802	0.0230332	0.0157045	0.0103201	0.00688005	0.0143584	0.0118157	0.0107688	0.00583308	0.00732875	0.00538439	0.00867484	0.00463655	0.00688005	0.00523482	0.00493569	0.00972181	0.00239306	0.00299133	0.00403829	0.00523482	0.00628178	0.00448699	0.00568352	0.00314089	0.00119653	0.00194436	0.00239306	0.000747831	0.00194436	0.000448699	0.000747831
498	33	93	0.17	3.4	98186	15284	9096574	1680.19	0.398979	0.261712	0.180516	0.0845983	0.0507066	0.0552211	0.0414813	0.02447	0.0191049	0.0233578	0.0229652	0.0170767	0.0126276	0.00778592	0.0106647	0.00922533	0.00765506	0.00484166	0.0105339	0.00595394	0.0084402	0.00569223	0.0039911	0.00366396	0.00706621	0.00700079	0.00261712	0.00484166	0.00294426	0.00255169	0.00529966	0.00320597	0.00575766	0.00196284	0.000981418	0.00189741	0.00170113	0.000785135	0.000457995	0.00183198	0.000981418
499	32	85	0.15	4.08	14886	2634	1408906	1869.54	0.410023	0.220577	0.138952	0.236143	0.0455581	0.0702354	0.0296128	0.0182232	0.0205011	0.0280942	0.0197418	0.0125285	0.0102506	0.00683371	0.00797267	0.0125285	0.00797267	0.00493546	0.0106302	0.0102506	0.00683371	0.00949127	0.00645406	0.0022779	0.0022779	0.00873197	0.00303721	0.00455581	0.00531511	0.00531511	0.0129081	0.00341686	0.00189825	0.00303721	0.000759301	0.0022779	0.00531511	0.000759301	0.000759301	0.0015186	0.000759301
500	38	120	0.3	5.83	15208	2398	1414836	1694.9	0.288157	0.283153	0.174729	0.137615	0.0525438	0.0617181	0.0391993	0.030442	0.0221018	0.0246038	0.030025	0.0179316	0.00792327	0.00458716	0.0120934	0.0141785	0.00917431	0.00792327	0.0058382	0.00708924	0.0087573	0.00708924	0.00417014	0.00458716	0.00458716	0.00750626	0.00458716	0.0058382	0.00625521	0.00125104	0.00417014	0.00250209	0.00417014	0.00458716	0.00125104	0.00125104	0.000834028	0	0	0.000834028	0
501	27	81	0.15	3.98	67170	11224	6377452	1759.95	0.469975	0.241625	0.156183	0.156272	0.0415182	0.0417855	0.0362616	0.0202245	0.0179971	0.0277976	0.0222737	0.0137206	0.00944405	0.00739487	0.0123842	0.011315	0.00730577	0.00570207	0.00997862	0.00810763	0.0067712	0.00427655	0.00409836	0.00267284	0.00579116	0.00730577	0.00302922	0.00463293	0.00294013	0.00294013	0.00650392	0.00400927	0.00409836	0.00240556	0.000980043	0.00222737	0.00204918	0.000356379	0.000890948	0.00115823	0.00106914
502	32	90	0.11	3.4	84012	13396	7957824	1683.37	0.409376	0.248582	0.168185	0.118394	0.045536	0.0474022	0.0392655	0.0222454	0.0194088	0.0254554	0.0241117	0.0139594	0.012989	0.00656913	0.011272	0.0101523	0.00671842	0.00567334	0.00962974	0.00432965	0.00798746	0.00567334	0.00567334	0.00380711	0.00567334	0.00619588	0.00246342	0.00418035	0.00328456	0.00380711	0.00634518	0.00343386	0.004255	0.00171693	0.000522544	0.00261272	0.00156763	0.000298597	0.00171693	0.000597193	0.00089579
503	30	100	0.3	19.2	14332	2082	1361944	1528.7	0.337176	0.28146	0.182517	0.0754083	0.0576369	0.0643612	0.0489914	0.0259366	0.0201729	0.0230548	0.0273775	0.0144092	0.0192123	0.0105668	0.0110471	0.0100865	0.012488	0.0100865	0.00768492	0.00480307	0.00528338	0.00432277	0.00192123	0.00192123	0.00816523	0.00768492	0.00288184	0.00288184	0.00432277	0.00336215	0.0105668	0.00768492	0.0100865	0.000480307	0.000480307	0.00192123	0.00192123	0	0.000960615	0.00192123	0.00240154
504	35	90	0.12	4.12	16868	3004	1603984	1872.84	0.468708	0.217044	0.130493	0.251664	0.0489348	0.0459387	0.0243009	0.0203063	0.0233023	0.0256325	0.0133156	0.0103196	0.0116511	0.00898802	0.00965379	0.00798935	0.0063249	0.00399467	0.00998668	0.00399467	0.00665779	0.00266312	0.00199734	0.000665779	0.00432756	0.00432756	0.000998668	0.00399467	0.00532623	0.00366178	0.00599201	0.00332889	0.00266312	0.00133156	0.00233023	0.000665779	0.00133156	0.00133156	0.000665779	0.000665779	0.000665779
505	31	93	0.14	3.26	14788	2276	1383524	1645.07	0.362478	0.254394	0.176626	0.120826	0.0413005	0.0584359	0.0448155	0.0193322	0.0219684	0.0224077	0.0272408	0.0175747	0.0140598	0.00966608	0.00922671	0.00659051	0.00790861	0.00483304	0.0101054	0.00439367	0.00571178	0.00615114	0.00395431	0.0109842	0.0026362	0.0118629	0.00483304	0.00395431	0.0026362	0.00659051	0.00571178	0.00746924	0.00439367	0.00219684	0.00175747	0.00483304	0.00351494	0.00175747	0.00175747	0	0.00307557
506	39	93	0.14	3.12	82878	13880	7313390	1897.89	0.435375	0.271326	0.162536	0.0915706	0.0497118	0.0544669	0.0451729	0.0271614	0.0185879	0.0210375	0.0292507	0.0167147	0.0126081	0.00842939	0.00778098	0.00936599	0.00814121	0.0054755	0.00972622	0.0054755	0.00857349	0.00727666	0.004683	0.00360231	0.0056196	0.00727666	0.00345821	0.00367435	0.00317003	0.00410663	0.0104467	0.00432277	0.00432277	0.00223343	0.000432277	0.00216138	0.00136888	0.000648415	0.000576369	0.00122478	0.000792507
507	35	91	0.3	9.24	16200	2536	1477914	1715.93	0.381703	0.246845	0.172319	0.140379	0.0481073	0.0583596	0.045347	0.0240536	0.0224763	0.0236593	0.0264196	0.0169558	0.0161672	0.0106467	0.0114353	0.0106467	0.00788644	0.0055205	0.00630915	0.0055205	0.00788644	0.0035489	0.00276025	0.00394322	0.0035489	0.00709779	0.0055205	0.0035489	0.00197161	0.00276025	0.00749211	0.00236593	0.00867508	0.00276025	0.00276025	0.00236593	0.00118297	0	0.000788644	0.000394322	0.000788644
508	43	89	0.15	7.18	14684	2300	1391488	1652.91	0.280435	0.296522	0.184348	0.0934783	0.056087	0.0613043	0.033913	0.0234783	0.0178261	0.0282609	0.0247826	0.00956522	0.0113043	0.00782609	0.0113043	0.00826087	0.00695652	0.00391304	0.0147826	0.00782609	0.00478261	0.00608696	0.00347826	0.0026087	0.0026087	0.00565217	0.00434783	0.00173913	0.00478261	0.0026087	0.00826087	0.0026087	0.00478261	0.00173913	0.000869565	0.00478261	0.00173913	0.000434783	0.000869565	0.00608696	0.000869565
509	36	86	0.14	5.89	60822	9412	5795042	1624.15	0.354972	0.237569	0.156396	0.113897	0.0402677	0.0473863	0.0332554	0.0191245	0.0147684	0.0216745	0.0215682	0.0129622	0.0121122	0.00764981	0.0117935	0.0101997	0.00860603	0.00626859	0.00701232	0.00414365	0.00754356	0.00478113	0.00329367	0.00308117	0.00552486	0.00818105	0.00276243	0.00435614	0.00414365	0.00339992	0.00563111	0.00424989	0.00488738	0.00297493	0.000956226	0.0020187	0.00191245	0.00116872	0.00159371	0.000743731	0.000743731
510	39	97	0.17	5.58	81126	12308	7573036	1625.24	0.36001	0.277299	0.168346	0.111553	0.0463113	0.0562236	0.0430614	0.0262431	0.0181183	0.021287	0.0268931	0.0154371	0.0118622	0.00747481	0.00991225	0.0105622	0.00893728	0.00536237	0.00991225	0.00454989	0.010156	0.00666233	0.00503737	0.00479363	0.00519987	0.00674358	0.00422489	0.00536237	0.00276243	0.00316867	0.00804355	0.00284368	0.00584985	0.00276243	0.00113747	0.00259994	0.00138122	0.00040624	0.00194995	0.00138122	0.00105622
511	37	113	0.18	3.13	17092	2852	1574928	1810.88	0.379734	0.250351	0.158485	0.20582	0.0340112	0.0508415	0.0329593	0.0217391	0.0140252	0.0248948	0.0206872	0.0217391	0.00946704	0.0112202	0.00736325	0.00946704	0.0105189	0.00736325	0.0136746	0.00981767	0.00701262	0.00771388	0.00385694	0.0056101	0.00245442	0.00946704	0.00210379	0.00490884	0.00525947	0.00420757	0.00420757	0.0056101	0.0056101	0.000701262	0.00210379	0.000701262	0.00350631	0	0.00175316	0.000701262	0.00175316
512	27	77	0.15	4.7	18538	3136	1787310	1754.59	0.457589	0.211735	0.142219	0.196747	0.0455995	0.0503827	0.0283801	0.0149872	0.0235969	0.0322066	0.0210459	0.0184949	0.0146684	0.00829082	0.0121173	0.00701531	0.00510204	0.0098852	0.0121173	0.00669643	0.00605867	0.00446429	0.00478316	0.00255102	0.00765306	0.00542092	0.00223214	0.0028699	0.00127551	0.00542092	0.00318878	0.00127551	0.00350765	0.00350765	0.000956633	0.000318878	0.00191327	0.00127551	0.000318878	0.000637755	0.00191327
513	29	123	0.16	4.36	14710	2388	1382866	1726.85	0.377722	0.193886	0.15871	0.153685	0.0427136	0.0477387	0.0351759	0.0201005	0.0129816	0.0301508	0.0226131	0.0113065	0.00586265	0.0020938	0.00502513	0.00795645	0.00837521	0.00879397	0.0117253	0.0041876	0.0020938	0.00251256	0.00251256	0.00251256	0.00586265	0.00628141	0.00293132	0.0041876	0.0020938	0.00167504	0.0041876	0.00167504	0.00670017	0.00502513	0.00041876	0	0.00125628	0.000837521	0.0020938	0.000837521	0.00167504
514	27	95	0.16	3.33	16704	2726	1603930	1699.58	0.439839	0.234776	0.15077	0.195525	0.0355833	0.0487894	0.0348496	0.0176082	0.0198092	0.0216434	0.0234776	0.0128393	0.0106383	0.00843727	0.0132062	0.011372	0.00586941	0.0102715	0.00733676	0.00256787	0.00807043	0.00880411	0.0110051	0.00476889	0.0029347	0.00733676	0.00330154	0.00220103	0.00330154	0.00586941	0.0077036	0.00256787	0.0102715	0.000733676	0.000366838	0.000366838	0.00220103	0.00146735	0.00220103	0.00146735	0.0029347
515	42	94	0.19	4.74	14640	2086	1409142	1480.33	0.37488	0.228188	0.122244	0.157239	0.033557	0.0369128	0.0345158	0.0201342	0.0191755	0.0383509	0.0206136	0.00862895	0.0115053	0.00814957	0.0119847	0.0115053	0.00287632	0.0110259	0.0110259	0.00575264	0.00671141	0.00527325	0.0071908	0.00191755	0.00191755	0.00431448	0.00431448	0.00191755	0.00431448	0.00143816	0.00671141	0.00191755	0.00479386	0.00143816	0	0.00191755	0.00479386	0	0.00383509	0.000958773	0.000958773
516	32	97	0.18	3.9	14526	2174	1386290	1568.21	0.278289	0.24471	0.149954	0.180773	0.0464581	0.0395584	0.0331187	0.0202392	0.0128795	0.0266789	0.0170193	0.0137994	0.0105796	0.00873965	0.00873965	0.00735971	0.00965961	0.00413983	0.00459982	0.00689972	0.00321987	0.00367985	0.0050598	0.00137994	0.00275989	0.00781969	0.00413983	0.000459982	0.00183993	0.00413983	0.00597976	0.00459982	0.00735971	0.00229991	0	0.000919963	0.00183993	0.000919963	0.00367985	0.00275989	0.000919963
517	29	119	0.21	4.13	73032	11532	7043858	1637.17	0.300208	0.240288	0.159556	0.131027	0.0463059	0.0475199	0.0426639	0.0182102	0.0190773	0.0185571	0.0246271	0.0144814	0.0117066	0.00789109	0.0103191	0.00927853	0.00633021	0.00737079	0.00945196	0.00502948	0.00858481	0.00580992	0.00381547	0.00459591	0.00329518	0.00763094	0.00390219	0.00372875	0.00277489	0.00372875	0.00580992	0.00416233	0.00563649	0.00216788	0.00199445	0.00234131	0.00208117	0.000953867	0.00138744	0.00138744	0.00104058
518	35	101	0.14	6.95	16536	2450	1560040	1570.47	0.280816	0.24449	0.163265	0.105306	0.0473469	0.0526531	0.04	0.0220408	0.0155102	0.0191837	0.017551	0.0155102	0.0102041	0.00897959	0.0138776	0.017551	0.0106122	0.00204082	0.00816327	0.00326531	0.00938776	0.00204082	0.00693878	0.00653061	0.00571429	0.00693878	0.00285714	0.00163265	0.00367347	0.00163265	0.00693878	0.00408163	0.00367347	0.00244898	0.000408163	0.00163265	0.000816327	0.000816327	0.00163265	0.00204082	0
519	37	78	0.2	5.13	81746	12096	7772514	1556.25	0.277612	0.259921	0.160714	0.0968089	0.047619	0.0518353	0.0415013	0.0193452	0.0180225	0.0233135	0.0221561	0.0142196	0.0166171	0.00686177	0.00925926	0.0104993	0.00744048	0.00727513	0.00834987	0.00661376	0.00801918	0.0073578	0.00396825	0.00214947	0.00462963	0.00644841	0.00405093	0.00487765	0.00239749	0.00223214	0.0082672	0.00330688	0.00454696	0.00239749	0.000496032	0.00181878	0.00165344	0.000248016	0.00190146	0.000992063	0.000496032
520	25	91	0.14	3.5	19436	3200	1921946	1664.98	0.336875	0.270313	0.166563	0.134375	0.045	0.051875	0.0496875	0.0178125	0.0190625	0.029375	0.02125	0.011875	0.0128125	0.00875	0.0071875	0.0096875	0.0109375	0.0034375	0.0078125	0.0059375	0.0078125	0.0075	0.0009375	0.0040625	0.010625	0.0084375	0.005625	0.0025	0.005625	0.00375	0.0084375	0.0034375	0.0053125	0.0034375	0.00125	0.0025	0.000625	0.000625	0.0003125	0.00125	0.0015625
521	30	97	0.31	4.62	21920	3286	2121014	1549.26	0.290627	0.245587	0.15916	0.219416	0.0447352	0.0581254	0.041692	0.0167377	0.0155204	0.026476	0.0219111	0.0143031	0.0152161	0.00547778	0.0118685	0.0103469	0.00669507	0.0103469	0.00486914	0.00730371	0.00912964	0.00730371	0.00608643	0.0042605	0.00365186	0.00669507	0.00304321	0.00486914	0.00152161	0.00456482	0.00791236	0.00365186	0.00547778	0.00182593	0.00273889	0.00334753	0.00365186	0.00152161	0	0.00121729	0.00152161
522	44	96	0.3	12.7	17664	2564	1674360	1531.33	0.270281	0.277301	0.161856	0.0858034	0.0565523	0.0436817	0.049922	0.0210608	0.0175507	0.0218409	0.0269111	0.0132605	0.0136505	0.00663027	0.0074103	0.00429017	0.00975039	0.00429017	0.0109204	0.00936037	0.00624025	0.00858034	0.00429017	0.00312012	0.00546022	0.00819033	0.00585023	0.00234009	0.00429017	0.00390016	0.0109204	0.00195008	0.0050702	0.00117005	0.000390016	0.00273011	0.00312012	0.00117005	0	0.000780031	0
523	32	147	0.16	4.41	74850	12300	6868800	1790.71	0.386016	0.257805	0.17439	0.153821	0.0465854	0.0543902	0.0428455	0.0221951	0.0198374	0.032439	0.0256911	0.0152033	0.0118699	0.00764228	0.0101626	0.0105691	0.00731707	0.00780488	0.00869919	0.00691057	0.00926829	0.00634146	0.00406504	0.00422764	0.00609756	0.00626016	0.00365854	0.00422764	0.00455285	0.00520325	0.00715447	0.00333333	0.00601626	0.00300813	0.00154472	0.00235772	0.00211382	0.00105691	0.00113821	0.00162602	0.00186992
524	24	105	0.26	5.59	17338	2790	1640534	1700.67	0.275269	0.271326	0.1681	0.141219	0.0419355	0.0767025	0.0426523	0.0261649	0.0204301	0.0250896	0.0265233	0.0179211	0.0164875	0.00896057	0.0107527	0.0150538	0.00967742	0.00752688	0.0100358	0.00394265	0.009319	0.00681004	0.00358423	0.00143369	0.00537634	0.00860215	0.00215054	0.00430108	0.00286738	0.00537634	0.00430108	0.00286738	0.00358423	0.00215054	0.000358423	0.00286738	0	0.000716846	0.00215054	0.00358423	0.000358423
525	39	86	0.3	17.1	12868	1966	1250926	1571.64	0.36826	0.263479	0.172431	0.0966429	0.0371312	0.0467955	0.0452696	0.0183113	0.0188199	0.0233978	0.0244151	0.0203459	0.0101729	0.0122075	0.0106816	0.00305188	0.00508647	0.00508647	0.00915565	0.00101729	0.00661241	0.00356053	0.00203459	0.00406918	0.00406918	0.0076297	0.00457782	0.00406918	0.00457782	0.00152594	0.00406918	0.00610376	0.00661241	0.00203459	0.00203459	0.00152594	0	0	0	0.00406918	0
526	32	101	0.16	5.46	79230	11538	7455142	1547.66	0.315133	0.289652	0.180361	0.0910903	0.0448951	0.0521754	0.0448951	0.024441	0.0179407	0.0208008	0.0275611	0.0172474	0.0114405	0.00650026	0.0118738	0.0107471	0.00814699	0.00572023	0.00892702	0.00676027	0.00901369	0.00546022	0.00312012	0.00433351	0.00658693	0.00615358	0.00251343	0.00442018	0.00442018	0.00294678	0.00814699	0.00234009	0.00381349	0.00216675	0.0017334	0.00286011	0.00104004	0.00017334	0.00112671	0.00112671	0.000780031
527	31	110	0.14	4.06	80646	13654	7542206	1810.35	0.418852	0.237513	0.162956	0.153362	0.0427713	0.0566867	0.0376446	0.02058	0.0223378	0.0207265	0.0227772	0.0131097	0.0104731	0.00659148	0.0107661	0.0100337	0.00812949	0.00534642	0.00849568	0.00593233	0.00541966	0.00395489	0.00344221	0.00336898	0.00673795	0.00519994	0.00270983	0.00439432	0.00454079	0.00395489	0.00593233	0.00270983	0.00395489	0.0022704	0.000732386	0.00249011	0.00219716	0.000805625	0.00153801	0.00124506	0.000805625
528	40	121	0.2	3.89	16028	2396	1506878	1590.04	0.315526	0.214524	0.173205	0.125626	0.0442404	0.0634391	0.0475793	0.019616	0.0250417	0.0258765	0.028798	0.0121035	0.00834725	0.00626043	0.00584307	0.00459098	0.00626043	0.0066778	0.0066778	0.00375626	0.00709516	0.00792988	0.00125209	0.00417362	0.00751252	0.00542571	0.00459098	0.0033389	0.00125209	0.00459098	0.0066778	0.00250417	0.00500835	0	0.000417362	0.00542571	0	0.00250417	0.00166945	0.000417362	0.00250417
529	36	86	0.21	3.32	17164	2700	1594284	1693.55	0.339259	0.25963	0.162222	0.137778	0.0488889	0.0518519	0.04	0.0218519	0.0255556	0.022963	0.0211111	0.0233333	0.0133333	0.00888889	0.01	0.00925926	0.00703704	0.00851852	0.00814815	0.0062963	0.0107407	0.0107407	0.00111111	0.00444444	0.00333333	0.00444444	0.0037037	0.00518519	0.00259259	0.00296296	0.00740741	0.00259259	0.00259259	0.00148148	0.000740741	0.00333333	0.000740741	0.00148148	0.00037037	0.00148148	0
530	33	134	0.19	3.36	16434	2682	1540944	1740.49	0.400447	0.215511	0.150634	0.228561	0.0380313	0.0451156	0.0346756	0.0178971	0.0223714	0.0231171	0.0275913	0.0190157	0.0149142	0.00820283	0.0111857	0.0115585	0.0100671	0.0033557	0.0108128	0.01044	0.00857569	0.00447427	0.00410142	0.00559284	0.00633855	0.00820283	0.00260999	0.0033557	0.00447427	0.00521999	0.00782998	0.00260999	0.00820283	0.00149142	0.00149142	0.00372856	0.00298285	0	0.00745712	0.000745712	0.00186428
531	48	102	0.16	6.59	84618	12768	7840006	1628.57	0.267074	0.277334	0.173951	0.109336	0.0463659	0.0419799	0.0482456	0.0245144	0.0194236	0.0213816	0.025141	0.0162907	0.0128446	0.00892857	0.00994674	0.00861529	0.0101034	0.00509085	0.00814536	0.00493421	0.00728383	0.00618734	0.00454261	0.00344612	0.00469925	0.00697055	0.00297619	0.00540414	0.00595238	0.00422932	0.00736216	0.00485589	0.00430764	0.000783208	0.000861529	0.0022713	0.00274123	0.000783208	0.00219298	0.00125313	0.00133145
532	35	96	0.11	4.57	94198	14912	8542462	1745.63	0.32551	0.281921	0.171808	0.111588	0.0471432	0.0514351	0.0489539	0.0258852	0.0181062	0.0189109	0.0260193	0.0163627	0.0107296	0.00704131	0.0102602	0.00985783	0.00677307	0.00509657	0.00764485	0.00570011	0.0113332	0.00570011	0.00402361	0.00415773	0.00469421	0.00657189	0.00342006	0.00516363	0.003353	0.00281652	0.00717543	0.00429185	0.00563305	0.00154238	0.000938841	0.00174356	0.0013412	0.000871781	0.00107296	0.000871781	0.0013412
533	30	133	0.22	5.09	18736	2878	1773582	1622.7	0.365532	0.278318	0.176164	0.0986796	0.0406532	0.0562891	0.0462126	0.0316192	0.0184156	0.0277971	0.0243224	0.018763	0.014246	0.0118138	0.0156359	0.00938151	0.0107714	0.00451703	0.0107714	0.00868659	0.00903405	0.00694927	0.00486449	0.00208478	0.00416956	0.00521195	0.00243224	0.00347464	0.00694927	0.00243224	0.00555942	0.00277971	0.00555942	0.00208478	0.00104239	0.000694927	0.00138985	0.000694927	0.00104239	0	0.00277971
534	39	90	0.14	5.47	17290	2822	1619522	1742.49	0.340539	0.249823	0.156272	0.183558	0.0510276	0.0740609	0.0372077	0.0194897	0.0198441	0.0230333	0.0258682	0.0163005	0.0124026	0.00673281	0.00885897	0.0109851	0.0060241	0.00779589	0.00956768	0.00637845	0.00496102	0.00354359	0.00815025	0.00496102	0.00921332	0.00354359	0.00318923	0.00496102	0.00496102	0.0042523	0.0102764	0.00141743	0.00815025	0.00212615	0.00106308	0	0.00354359	0.00177179	0.00212615	0.00212615	0.00212615
535	36	88	0.2	4	92926	14956	8513864	1756.66	0.28878	0.249666	0.153784	0.222386	0.046804	0.0526879	0.0427253	0.0247392	0.0208612	0.0259428	0.0229339	0.0151779	0.0120353	0.00688687	0.0108318	0.00788981	0.00902648	0.00728804	0.00942765	0.00849158	0.00702059	0.00588393	0.00715432	0.00341	0.00387804	0.0086253	0.00367745	0.00528216	0.00581706	0.00374432	0.00641883	0.00314255	0.00581706	0.00354373	0.00127039	0.00207275	0.00615138	0.00120353	0.0028751	0.00147098	0.00140412
536	28	136	0.15	5.71	76054	12074	7135124	1692.19	0.397714	0.251615	0.17194	0.139308	0.0477058	0.0510187	0.0418254	0.0214511	0.0192977	0.021948	0.0250124	0.0143283	0.0125062	0.00604605	0.0115123	0.00960742	0.00778532	0.00488653	0.00977307	0.00480371	0.00811661	0.005135	0.00571476	0.00621169	0.00687428	0.005135	0.00364419	0.00414113	0.00405831	0.00240186	0.00919331	0.00356137	0.00356137	0.00207056	0.00107669	0.00173927	0.00190492	0.00115952	0.00115952	0.000993871	0.00132516
537	36	89	0.27	6.14	12582	2020	1193636	1692.31	0.35297	0.234158	0.158911	0.123762	0.0455446	0.0623762	0.0386139	0.0207921	0.0138614	0.0242574	0.0222772	0.0153465	0.0113861	0.00891089	0.0039604	0.0108911	0.010396	0.00247525	0.00891089	0.0123762	0.0118812	0.00643564	0.00445545	0.00445545	0.00148515	0.0029703	0.00594059	0.00445545	0.00594059	0.0049505	0.0049505	0.00346535	0.00544554	0.0039604	0.00148515	0.00148515	0.00247525	0	0.000990099	0.000990099	0.000990099
538	31	95	0.3	13.7	19150	2832	1814202	1561.02	0.420551	0.279661	0.158545	0.0780367	0.0388418	0.0575565	0.0536723	0.0208333	0.0127119	0.0158898	0.022952	0.0187147	0.0155367	0.00564972	0.00812147	0.00918079	0.0120056	0.00176554	0.00600282	0.00423729	0.0095339	0.00247175	0.00141243	0.00247175	0.00670904	0.00812147	0.0045904	0.00388418	0.00282486	0.00211864	0.00847458	0.00141243	0.00776836	0.00105932	0.000353107	0.00211864	0.000706215	0.00176554	0.00105932	0.00247175	0.000353107
539	42	121	0.28	4	13390	1986	1278598	1553.26	0.243706	0.275428	0.189829	0.14854	0.0473313	0.0473313	0.0372608	0.020141	0.0181269	0.0221551	0.0191339	0.0191339	0.0135952	0.00855992	0.0125881	0.00906344	0.0115811	0.00553877	0.00553877	0.00553877	0.00704935	0.00553877	0.00855992	0.00503525	0.0040282	0.0120846	0.00704935	0.00302115	0.00251762	0.000503525	0.00654582	0.0020141	0.0040282	0.0040282	0.00100705	0.00302115	0.0020141	0.00100705	0.00100705	0	0
540	40	121	0.22	5.25	62934	9060	6048356	1497.93	0.200993	0.269868	0.153974	0.17649	0.0484547	0.0496689	0.0435982	0.0243929	0.0179912	0.0286976	0.0213024	0.0142384	0.0115894	0.00871965	0.0120309	0.00883002	0.00607064	0.00684327	0.00717439	0.00529801	0.00883002	0.00695364	0.00474614	0.00220751	0.00430464	0.00640177	0.00342163	0.00397351	0.00309051	0.00386313	0.00684327	0.00309051	0.00463576	0.00353201	0.00121413	0.0013245	0.00143488	0.000993377	0.00165563	0.00143488	0.0013245
541	34	88	0	5.68	56668	8888	5379114	1652.32	0.221197	0.241562	0.139064	0.278578	0.055468	0.0456796	0.0439919	0.0228398	0.0169892	0.0283528	0.0212646	0.015414	0.0102385	0.00922592	0.00821332	0.00630063	0.00630063	0.00618812	0.00731323	0.0106886	0.00922592	0.00810081	0.00956346	0.00281278	0.00472547	0.0059631	0.00191269	0.00315032	0.00461296	0.00472547	0.00630063	0.00247525	0.00506301	0.00438794	0.000787579	0.00135014	0.00618812	0.00146265	0.00450045	0.00112511	0.000562556
542	39	104	0.28	9.49	67216	9374	6324360	1482.21	0.241732	0.259868	0.165778	0.15639	0.0506721	0.0460849	0.0397909	0.0229358	0.0200555	0.0252827	0.0228291	0.0149349	0.0147216	0.00746746	0.0124813	0.00992106	0.00768082	0.00832089	0.0097077	0.00544058	0.0077875	0.00586729	0.00736079	0.00213356	0.00576061	0.00608065	0.00256027	0.00544058	0.00426712	0.00501387	0.00714743	0.00288031	0.00352038	0.00362705	0.000746746	0.00106678	0.00298699	0.000853424	0.00170685	0.00160017	0.000960102
543	28	135	0.24	6.44	65824	9454	6272758	1507.15	0.209435	0.265179	0.17527	0.136768	0.049926	0.0680135	0.0413582	0.0218955	0.0196742	0.0261265	0.0237994	0.015549	0.0138566	0.00888513	0.0116353	0.0101544	0.00951978	0.00602919	0.0081447	0.00708695	0.0064523	0.00560609	0.00465411	0.00275016	0.00465411	0.00708695	0.00222128	0.00338481	0.00412524	0.00232706	0.00698117	0.00327904	0.00317326	0.00306748	0.00158663	0.00211551	0.00211551	0.000634652	0.00211551	0.000634652	0.000740427
544	27	72	0.15	3.99	63578	9076	6049810	1500.21	0.199427	0.274791	0.172323	0.164279	0.0513442	0.0509035	0.0462759	0.0240194	0.0228074	0.0244601	0.0235787	0.0149846	0.0106875	0.00793301	0.0105773	0.010357	0.00771265	0.00738211	0.00881446	0.00661084	0.00694138	0.00561922	0.00528867	0.00231379	0.0068312	0.00694138	0.00308506	0.00319524	0.00308506	0.00385632	0.00727193	0.00440723	0.00429705	0.00242398	0.000771265	0.00143235	0.00209343	0.000110181	0.000881446	0.00121199	0.000220361
545	26	84	0.11	3.14	14818	2262	1436200	1574.99	0.373121	0.282935	0.192308	0.114058	0.0446508	0.0450928	0.0397878	0.0225464	0.0176835	0.0207781	0.0216622	0.0114943	0.0172414	0.00486295	0.0145889	0.00928382	0.010168	0.00618921	0.0066313	0.00574713	0.00574713	0.00265252	0.0066313	0	0.00486295	0.00751547	0.00486295	0.00353669	0.00397878	0.00839965	0.0066313	0.00397878	0.00530504	0.000884173	0.000884173	0.00265252	0.00353669	0.000442087	0.00176835	0.000442087	0.000884173
546	41	134	0.55	6.03	27212	3824	2551990	1498.44	0.441423	0.259937	0.168149	0.0959728	0.0452406	0.0538703	0.0421025	0.0287657	0.0149059	0.021705	0.0219665	0.0162134	0.0120293	0.00653766	0.00810669	0.0104603	0.00549163	0.00575314	0.0109833	0.00627615	0.0120293	0.00706067	0.00209205	0.00392259	0.00549163	0.00627615	0.00313808	0.00104603	0.00130753	0.00209205	0.0101987	0.00339958	0.00261506	0.00130753	0.00130753	0.00156904	0.00104603	0.00156904	0.00130753	0.000784519	0
547	37	84	0.21	6.57	14516	2442	1302934	1874.23	0.467649	0.256757	0.144963	0.150287	0.04095	0.0556921	0.042588	0.019656	0.0167895	0.025389	0.0257985	0.011466	0.0143325	0.00900901	0.00982801	0.00778051	0.004095	0.00778051	0.00655201	0.00573301	0.004914	0.00573301	0.003276	0.0036855	0.004914	0.0036855	0.004914	0.002457	0.003276	0	0.0045045	0.002457	0.003276	0.004095	0.0020475	0.002457	0	0.0004095	0.0012285	0.0028665	0.000819001
548	29	98	0.11	4.27	35638	6062	3429960	1767.37	0.452326	0.235566	0.167766	0.186737	0.0372814	0.0585615	0.0397559	0.0186407	0.0160013	0.0245793	0.0225998	0.0181458	0.0133619	0.00857803	0.0122072	0.0140218	0.00626856	0.00758825	0.00857803	0.0061036	0.00725833	0.00725833	0.0034642	0.00560871	0.00296932	0.00494886	0.00395909	0.00379413	0.0034642	0.00230947	0.00659848	0.00247443	0.00280435	0.00296932	0.00082481	0.000659848	0.00230947	0.000329924	0.0013197	0.000329924	0.000164962
549	33	98	0.21	3.99	17220	2306	1659256	1389.78	0.313096	0.277537	0.159584	0.161318	0.0481353	0.0581093	0.0437988	0.0251518	0.018647	0.02732	0.0247181	0.0169124	0.00823938	0.00780572	0.00997398	0.0108413	0.00867303	0.00780572	0.0138768	0.00737207	0.00867303	0.00477016	0.00737207	0.00433651	0.00346921	0.00737207	0.00390286	0.00650477	0.00910668	0.00216826	0.00823938	0.00260191	0.00346921	0.00260191	0.00130095	0.00216826	0.00346921	0.000867303	0.000867303	0.00173461	0
550	37	124	0.25	3.82	15298	2516	1474492	1706.35	0.422099	0.249205	0.177266	0.15938	0.0528617	0.0588235	0.036566	0.0246423	0.0186804	0.0345787	0.0194754	0.0162957	0.0131161	0.00476948	0.0143084	0.0115262	0.00755167	0.0063593	0.00993641	0.00317965	0.00834658	0.00516693	0.00993641	0.00158983	0.00516693	0.00953895	0.00596184	0.00556439	0.00238474	0.00317965	0.00596184	0.00794913	0.00914149	0.00397456	0.000794913	0.00238474	0.00556439	0	0.00198728	0.000794913	0.000794913
551	39	96	0.27	11.3	14626	2190	1359880	1610.44	0.307306	0.278995	0.201826	0.0776256	0.0493151	0.0479452	0.0538813	0.0269406	0.0200913	0.0251142	0.0292237	0.0146119	0.0146119	0.00821918	0.0136986	0.0086758	0.00913242	0.00273973	0.00684932	0.00365297	0.00639269	0.00684932	0.000456621	0.00319635	0.00730594	0.00776256	0.00228311	0.00319635	0.00319635	0.00319635	0.00776256	0.00456621	0.00730594	0.00456621	0	0.00456621	0.000913242	0	0.00273973	0.000456621	0
552	31	119	0.25	3.71	14714	2318	1410740	1643.11	0.38654	0.253667	0.155306	0.214409	0.0306299	0.0491803	0.0478861	0.0237274	0.0172563	0.0258844	0.0168248	0.0103538	0.00603969	0.00517688	0.00949094	0.00905953	0.00560828	0.00949094	0.0107852	0.00388266	0.00431406	0.00603969	0.00301984	0.00431406	0.00431406	0.00431406	0.00560828	0.00388266	0.00517688	0.00431406	0.00517688	0	0.00776531	0	0.00172563	0.00215703	0.00172563	0.00172563	0.00301984	0.000862813	0.00172563
553	30	103	0.17	4.87	11982	1960	1137592	1722.94	0.22449	0.229082	0.152041	0.25	0.0545918	0.0428571	0.0367347	0.0188776	0.0188776	0.025	0.0168367	0.0147959	0.00714286	0.00612245	0.00867347	0.0137755	0.00867347	0.00408163	0.00816327	0.00561224	0.00408163	0.00714286	0.0122449	0.00306122	0.00663265	0.00612245	0.00510204	0.00204082	0.00561224	0.00408163	0.00459184	0.00102041	0.00459184	0.00102041	0.000510204	0.00408163	0.00408163	0.00102041	0.00459184	0.00204082	0.00102041
554	36	131	0.15	3.22	48722	7066	4592664	1538.54	0.264506	0.262525	0.172233	0.123832	0.0476932	0.0502406	0.0383527	0.0208038	0.0220776	0.0253326	0.0271724	0.0213699	0.0151429	0.00750071	0.00976507	0.00877441	0.00608548	0.00820832	0.00905746	0.00665157	0.00467025	0.00467025	0.00410416	0.00339655	0.00523634	0.00537787	0.00283046	0.00509482	0.00325502	0.00297198	0.00438721	0.00198132	0.00551939	0.00155675	0.000849137	0.000707614	0.000566091	0.000849137	0.00169827	0.000283046	0.000707614
555	41	105	0.11	4.34	14072	2370	1318954	1796.88	0.406329	0.234177	0.15654	0.210549	0.0476793	0.0333333	0.0350211	0.0135021	0.0185654	0.0291139	0.0202532	0.0139241	0.014346	0.00548523	0.0113924	0.0130802	0.00590717	0.00506329	0.0122363	0.00970464	0.00632911	0.00464135	0.00632911	0.00421941	0.00337553	0.00759494	0.0021097	0.00295359	0.000843882	0.00464135	0.007173	0.00379747	0.00337553	0.00295359	0.0021097	0	0.00295359	0.000843882	0.000843882	0.000843882	0.00168776
556	29	84	0.21	7.13	66976	9712	6360816	1526.85	0.322385	0.279654	0.175247	0.158979	0.0453048	0.0460255	0.0485997	0.0250206	0.0180189	0.0231672	0.0257414	0.0151359	0.0155478	0.00998764	0.0115321	0.0101936	0.00906096	0.00617792	0.0100906	0.00514827	0.00689868	0.00597199	0.00545717	0.00370675	0.00473641	0.00648682	0.00308896	0.00350082	0.00494234	0.00350082	0.00658979	0.00329489	0.00483937	0.00360379	0.000720758	0.00370675	0.00195634	0.000514827	0.00205931	0.00185338	0.00164745
557	29	114	0.15	3.39	70802	11636	6618434	1758.12	0.470866	0.231351	0.152114	0.22946	0.0429701	0.0461499	0.0378137	0.023032	0.0155552	0.022946	0.0206256	0.0161568	0.0155552	0.00807838	0.00953936	0.0116879	0.00661739	0.00867996	0.00928154	0.00498453	0.00627363	0.00550017	0.00550017	0.00378137	0.00481265	0.00756274	0.00266415	0.00421107	0.00472671	0.00309385	0.00481265	0.00309385	0.00429701	0.00189068	0.00163286	0.00137504	0.00257821	0.000773462	0.0012891	0.0017188	0.00111722
558	27	93	0.15	5.75	14898	2154	1415252	1521.99	0.364438	0.291086	0.181523	0.110492	0.0394615	0.0645311	0.0543175	0.0259981	0.0116063	0.0278552	0.0204271	0.0232126	0.0116063	0.00928505	0.0111421	0.0102136	0.00417827	0.00789229	0.0134633	0.00696379	0.0088208	0.00835655	0.00789229	0.00464253	0.00557103	0.00557103	0.00324977	0.00324977	0.00185701	0.00371402	0.00557103	0.000928505	0.00789229	0.00278552	0.00185701	0.00185701	0.00185701	0.000928505	0.000928505	0.000928505	0.00185701
559	37	83	0.19	6.5	14396	2054	1383396	1484.75	0.368062	0.283836	0.17332	0.125609	0.0452775	0.0433301	0.0472249	0.0204479	0.0194742	0.0180136	0.0199611	0.0136319	0.0111977	0.00778968	0.0111977	0.00389484	0.00681597	0.00632911	0.0097371	0.00486855	0.00389484	0.00730282	0.00632911	0.000486855	0.00243427	0.00243427	0.00389484	0.00194742	0.00340798	0.00292113	0.010224	0.00194742	0.00292113	0.00146056	0.00194742	0.00097371	0.00243427	0.00097371	0.000486855	0.00292113	0
560	31	77	0	4.79	14076	2478	1319430	1878.08	0.262712	0.236885	0.137611	0.292171	0.0488297	0.0738499	0.0330912	0.0246166	0.0169492	0.0213882	0.023406	0.0145278	0.0104923	0.00564972	0.0133172	0.0129136	0.00887813	0.00726392	0.0129136	0.011703	0.00928168	0.00645682	0.00847458	0.00161421	0.00322841	0.00686037	0.000807103	0.00645682	0.00282486	0.00726392	0.00686037	0.000403551	0.00564972	0.00403551	0.00161421	0.00201776	0.00564972	0.000807103	0.00887813	0.00161421	0.00242131
561	27	93	0.15	5.08	74808	12452	7129314	1746.59	0.429168	0.225586	0.152747	0.2916	0.0361388	0.0533248	0.0346932	0.0168648	0.0171057	0.0228879	0.0197559	0.0124478	0.0102795	0.00594282	0.0133312	0.00995824	0.00722775	0.00497912	0.00682621	0.00730806	0.00795053	0.00706714	0.00626405	0.00465789	0.0038548	0.00522004	0.00144555	0.00369419	0.00401542	0.00329264	0.00554128	0.00337295	0.00441696	0.00265018	0.000722775	0.00160617	0.00321234	0.000562159	0.00184709	0.00152586	0.00112432
562	35	111	0.11	3.84	71446	11628	6845446	1698.65	0.496904	0.245786	0.150413	0.164603	0.0463536	0.0485036	0.0350877	0.0184899	0.0240798	0.0232198	0.0180599	0.0112659	0.0123839	0.00765394	0.0118679	0.00997592	0.00601995	0.00524596	0.00980392	0.00687994	0.00696594	0.00541796	0.00369797	0.00421397	0.00429997	0.00636395	0.00275198	0.00300998	0.00361197	0.00386997	0.00687994	0.00240798	0.00343997	0.00111799	0.00103199	0.00206398	0.00214998	0.000601995	0.00163399	0.000859993	0.00111799
563	42	104	0.12	3.68	76738	12818	7085990	1808.92	0.306522	0.258855	0.152208	0.226166	0.0519582	0.0526603	0.0399438	0.0227805	0.0210641	0.0245748	0.0260571	0.0156031	0.0106101	0.00686535	0.00936183	0.0076455	0.00803557	0.00631924	0.010454	0.00982993	0.00702138	0.00858168	0.00694336	0.00312061	0.00468092	0.00725542	0.0040568	0.00343267	0.00273054	0.00421283	0.00670932	0.00296458	0.00522702	0.00327664	0.00163832	0.00249649	0.00390076	0.000936183	0.00249649	0.00156031	0.000858168
564	35	91	0.17	5.46	72566	11438	6863764	1666.43	0.337646	0.279507	0.168736	0.121874	0.0465116	0.0528064	0.0431019	0.0239552	0.0180976	0.0222067	0.0291135	0.0153873	0.0152999	0.00638223	0.0132016	0.0125022	0.00935478	0.00568281	0.00821822	0.0053331	0.00952964	0.00463368	0.00454625	0.00349711	0.00472111	0.00646966	0.00192341	0.00463368	0.00472111	0.00428397	0.00568281	0.00402168	0.0053331	0.00192341	0.000699423	0.0031474	0.00122399	0.000349711	0.00192341	0.000262284	0.000524567
565	28	99	0.12	3.56	15152	2284	1404940	1625.69	0.325306	0.261821	0.132662	0.137916	0.0464098	0.0507881	0.0521016	0.0192644	0.0258319	0.0192644	0.0245184	0.0100701	0.00963222	0.00569177	0.00656743	0.00350263	0.00875657	0.00744308	0.012697	0.00394046	0.0091944	0.00569177	0.00569177	0.00262697	0.00963222	0.012697	0.00262697	0.00394046	0.00394046	0.00350263	0.00350263	0.00394046	0.0030648	0.00437828	0	0.00131349	0.00218914	0.00175131	0.000875657	0	0.000875657
566	26	88	0.12	3.21	17046	3018	1565310	1928.05	0.419152	0.248178	0.173625	0.13055	0.0506958	0.0632869	0.047051	0.0218688	0.0231942	0.028827	0.0218688	0.00994036	0.0109344	0.00994036	0.00662691	0.00596421	0.00762094	0.0036448	0.00397614	0.00198807	0.00861498	0.00331345	0.00265076	0.00231942	0.0036448	0.00828363	0.00198807	0.00231942	0.00463883	0.00331345	0.00795229	0.00430749	0.00662691	0.00231942	0.000994036	0.000994036	0.00331345	0.00132538	0.0036448	0.000994036	0.00198807
567	36	92	0.16	5.41	15998	2288	1522900	1502.4	0.303759	0.26486	0.177885	0.129808	0.0463287	0.0476399	0.0432692	0.0218531	0.0161713	0.0231643	0.0222902	0.0152972	0.013986	0.0122378	0.00917832	0.00743007	0.00786713	0.00699301	0.0100524	0.00699301	0.00655594	0.00437063	0.0118007	0.00174825	0.0122378	0.00655594	0.00393357	0.00480769	0.00743007	0.00524476	0.00568182	0.00262238	0.00480769	0.000874126	0.00131119	0.000874126	0.00437063	0.00174825	0.00218531	0	0.00131119
568	21	89	0.12	3.44	83912	13872	7878964	1760.64	0.352797	0.248775	0.15917	0.181805	0.0492359	0.0582468	0.0424596	0.0219867	0.0167243	0.0230681	0.0235727	0.017229	0.0100202	0.00764129	0.0104527	0.00915513	0.00728085	0.00562284	0.00771338	0.00857843	0.00908304	0.00576701	0.00605536	0.00374856	0.00533449	0.00684833	0.00281142	0.00367647	0.00720877	0.00389273	0.00807382	0.00338812	0.00612745	0.00209054	0.000360438	0.00425317	0.00273933	0.00100923	0.00634371	0.00165802	0.000865052
569	34	74	0.3	16.9	13694	1934	1295398	1492.98	0.33971	0.269907	0.207859	0.0703206	0.0568769	0.0486039	0.049121	0.024302	0.0155119	0.0211996	0.0206825	0.0113754	0.0113754	0.00517063	0.0134436	0.00930714	0.00568769	0.00517063	0.00775595	0.00465357	0.00879007	0.00517063	0.000517063	0.0113754	0.0155119	0.00723888	0.0041365	0.00568769	0.00517063	0.00672182	0.00620476	0.00206825	0.00517063	0.00103413	0.000517063	0.00672182	0.00206825	0.00258532	0	0.00103413	0.00103413
570	31	77	0.14	5.28	68402	9336	6575628	1419.79	0.413775	0.266817	0.162489	0.103685	0.0483076	0.0547344	0.0387746	0.0204584	0.0174593	0.0228149	0.0233505	0.0162811	0.0148886	0.00856898	0.0096401	0.00942588	0.00685518	0.00685518	0.00996144	0.00631962	0.00599829	0.0061054	0.00396315	0.00257069	0.00546272	0.00492716	0.00278492	0.00257069	0.00332048	0.00396315	0.0052485	0.00289203	0.0043916	0.00321337	0.00117823	0.00224936	0.00096401	0.000535561	0.000856898	0.00096401	0.00149957
571	39	82	0.29	9.63	67238	10856	6308902	1720.74	0.483143	0.247421	0.150424	0.121315	0.0412675	0.0550847	0.0382277	0.0224761	0.0166728	0.0206338	0.0234893	0.0143699	0.0110538	0.00819823	0.0110538	0.011238	0.00672439	0.00764554	0.00810612	0.00451363	0.00709285	0.00377671	0.00414517	0.00405306	0.0043294	0.00700074	0.00267133	0.00414517	0.00340825	0.0036846	0.00635593	0.00359248	0.00525055	0.00165807	0.00128961	0.00110538	0.00193441	0.00101326	0.000644805	0.00055269	0.000829035
572	33	77	0	3.11	66122	10890	6232094	1747.41	0.444904	0.229293	0.149219	0.161708	0.040955	0.0470156	0.0364555	0.0176309	0.0213958	0.0264463	0.0222222	0.0157025	0.0112948	0.00624426	0.00936639	0.010652	0.00596878	0.00505051	0.0067034	0.00532599	0.00835629	0.00385675	0.00440771	0.00275482	0.00358127	0.00514233	0.00229568	0.0040404	0.00477502	0.00275482	0.00899908	0.00284665	0.00284665	0.00367309	0.00128558	0.00247934	0.00321396	0.00119376	0.00128558	0.00119376	0.000367309
573	37	96	0.18	5.22	14582	2226	1392204	1598.9	0.307278	0.277179	0.173854	0.114555	0.0485175	0.0516622	0.0449236	0.015274	0.024708	0.0143756	0.024708	0.0107817	0.00898473	0.00808625	0.0107817	0.00943396	0.00718778	0.00628931	0.00763702	0.0049416	0.00898473	0.00539084	0.00314465	0.00359389	0.00179695	0.00449236	0.00269542	0.00584007	0.00179695	0.00404313	0.00763702	0.00539084	0.00673854	0.00359389	0.00314465	0.00224618	0.000898473	0.000898473	0.00224618	0.00539084	0.00269542
574	38	90	0.25	7.75	13228	1934	1247276	1550.58	0.326784	0.259566	0.170114	0.0853154	0.0501551	0.0548087	0.0439504	0.0253361	0.0124095	0.0144778	0.0206825	0.0118925	0.0124095	0.00568769	0.0144778	0.0118925	0.0113754	0.00930714	0.00620476	0.00620476	0.00930714	0.00620476	0.00361944	0.00310238	0.00310238	0.00465357	0.00827301	0.00206825	0.00103413	0.00361944	0.00568769	0.000517063	0.00258532	0.00361944	0	0.00103413	0.00103413	0.00103413	0.00155119	0	0.000517063
575	32	96	0.13	3.46	19398	2888	1805416	1599.63	0.334834	0.275277	0.153047	0.145776	0.0457064	0.0460526	0.0391274	0.026662	0.0218144	0.025277	0.0190443	0.015928	0.0141967	0.00969529	0.00865651	0.00969529	0.0114266	0.00657895	0.0117729	0.00380886	0.00623269	0.00727147	0.00554017	0.00450139	0.00727147	0.00657895	0.0034626	0.00311634	0.00831025	0.00207756	0.00934903	0.00034626	0.00692521	0.00311634	0.00034626	0.00242382	0.00484765	0	0.00138504	0.000692521	0.000692521
576	31	107	0.16	7.42	74160	11320	7013902	1613.94	0.341519	0.270936	0.176237	0.135159	0.0479682	0.050265	0.040371	0.0217314	0.0174028	0.0248233	0.0235866	0.015106	0.0140459	0.00812721	0.0107774	0.010424	0.00971731	0.00512367	0.00821555	0.00547703	0.00989399	0.00397527	0.0045053	0.00362191	0.00521201	0.00715548	0.004947	0.00326855	0.00309187	0.00353357	0.00583039	0.00300353	0.00636042	0.00141343	0.000530035	0.00212014	0.000883392	0.000353357	0.00176678	0.0020318	0.000883392
577	37	94	0.3	17.6	17066	2332	1654566	1409.43	0.248714	0.266724	0.192539	0.077187	0.0475986	0.0463122	0.0394511	0.0227273	0.0124357	0.0240137	0.0308748	0.0137221	0.011578	0.00385935	0.00857633	0.00600343	0.0102916	0.00343053	0.00643225	0.00728988	0.0051458	0.00600343	0.00343053	0.00385935	0.00900515	0.00900515	0.00600343	0.00214408	0.00385935	0.00128645	0.0107204	0.00814751	0.00343053	0	0.00171527	0.0025729	0.000857633	0	0.000857633	0	0.000857633
578	30	110	0.11	3.15	73918	11626	6966512	1668.84	0.288147	0.26802	0.163685	0.147686	0.0435231	0.048684	0.0382763	0.0227077	0.0166007	0.0261483	0.0225357	0.0123	0.00997764	0.00834337	0.00928952	0.0105797	0.00688113	0.00756924	0.0113539	0.00524686	0.00799931	0.0055049	0.00473078	0.00352658	0.00653707	0.00739721	0.00335455	0.00335455	0.00361259	0.00292448	0.00636504	0.00197832	0.00421469	0.00369861	0.00103217	0.00223637	0.00249441	0.000774127	0.0012042	0.0012042	0.00154825
579	30	77	0.15	5.54	66972	10100	6257392	1614.09	0.36901	0.25505	0.166139	0.173861	0.0430693	0.050198	0.0441584	0.0237624	0.0153465	0.0245545	0.0247525	0.0158416	0.0114851	0.00930693	0.00861386	0.010297	0.00910891	0.00792079	0.00950495	0.0050495	0.00613861	0.00534653	0.00455446	0.00415842	0.00722772	0.00653465	0.00465347	0.00455446	0.00455446	0.00227723	0.00633663	0.00257426	0.00633663	0.00326733	0.000693069	0.0029703	0.0029703	0.000792079	0.0029703	0.00148515	0.00029703
580	39	96	0.3	8.67	59350	8220	5683214	1446.36	0.275426	0.249027	0.177981	0.15	0.0439173	0.0446472	0.0446472	0.0193431	0.019708	0.0226277	0.0210462	0.0177616	0.013747	0.00717762	0.0105839	0.00900243	0.00754258	0.00778589	0.00875912	0.00304136	0.00742092	0.00656934	0.00364964	0.0026764	0.0040146	0.00900243	0.00194647	0.00486618	0.00389294	0.00328467	0.00620438	0.00437956	0.00547445	0.00304136	0.0013382	0.00158151	0.00194647	0.000121655	0.000729927	0.00206813	0.000851582
581	36	77	0.1	3.02	71874	11144	6772308	1645.52	0.423905	0.257627	0.159548	0.0723259	0.0454953	0.0515075	0.0428033	0.0191134	0.0148062	0.0188442	0.0267408	0.0165111	0.0115757	0.00610194	0.0122039	0.0103195	0.00780689	0.00681981	0.00798636	0.00502513	0.0083453	0.00439698	0.00340991	0.00466619	0.00457645	0.00457645	0.00224336	0.00305097	0.00197416	0.00269203	0.00735822	0.00170495	0.00502513	0.00170495	0.00197416	0.0026023	0.000717875	0.000987078	0.000717875	0.000269203	0.000897344
582	32	92	0	3.37	19494	2996	1796438	1667.74	0.351135	0.278371	0.162216	0.125501	0.0400534	0.0534045	0.0410547	0.0283712	0.0250334	0.0273698	0.0196929	0.0173565	0.0103471	0.00667557	0.0106809	0.0100134	0.00700935	0.00200267	0.00901202	0.0076769	0.0110147	0.00400534	0.00534045	0.00267023	0.00667557	0.00700935	0.00267023	0.00133511	0.00133511	0.00333778	0.00700935	0.000667557	0.00534045	0.00233645	0	0.00233645	0.00133511	0.00133511	0.000667557	0.00233645	0.00166889
583	26	95	0	4.12	15076	2312	1431546	1615.04	0.313149	0.242647	0.154844	0.12846	0.0488754	0.0605536	0.0311419	0.0155709	0.0276817	0.0272491	0.0194637	0.0134083	0.0108131	0.00951557	0.016436	0.00951557	0.0103806	0.0121107	0.00865052	0.00562284	0.00951557	0.00346021	0.00519031	0.0017301	0.00346021	0.00735294	0.0017301	0.00562284	0.00389273	0.00475779	0.00735294	0.000865052	0.00735294	0.00302768	0	0.00346021	0.00216263	0.000865052	0.00129758	0	0.000865052
584	36	94	0.17	9.11	83302	12830	8042728	1595.23	0.328059	0.252611	0.155807	0.154949	0.0462198	0.0478566	0.039127	0.0195635	0.0173811	0.0279813	0.0233827	0.0144973	0.014887	0.00880748	0.0120811	0.0103663	0.00818394	0.00646921	0.00904131	0.00740452	0.00740452	0.00709275	0.00568979	0.00194856	0.00514419	0.00685892	0.00218239	0.00374123	0.00327358	0.00452065	0.00670304	0.00218239	0.00483242	0.00194856	0.000857366	0.00311769	0.00109119	0.000623539	0.00194856	0.000857366	0.000857366
585	33	90	0.11	4.75	79966	12462	7468342	1668.64	0.31913	0.281175	0.179666	0.101669	0.0459798	0.0495105	0.0447761	0.0224683	0.0215054	0.0241534	0.0224683	0.0159685	0.0118761	0.0052961	0.0101107	0.00995025	0.00641952	0.00449366	0.0111539	0.00441342	0.00962927	0.00489488	0.00473439	0.00353073	0.00666025	0.0060183	0.00304927	0.00320976	0.00441342	0.00329	0.00513561	0.00312951	0.00561708	0.00240732	0.0012839	0.00304927	0.00120366	0.000722195	0.00136415	0.00104317	0.000320976
586	29	79	0.13	3.78	13976	2336	1265568	1845.81	0.389127	0.277825	0.142979	0.101455	0.0389555	0.0406678	0.0380993	0.0265411	0.0141267	0.0205479	0.0248288	0.0192637	0.0111301	0.0047089	0.010274	0.00856164	0.0111301	0.00428082	0.00556507	0.00171233	0.00770548	0.00214041	0.00342466	0.00171233	0.00684932	0.00684932	0.00214041	0.00256849	0.00214041	0.00171233	0.00599315	0.00214041	0.00556507	0.00128425	0.00256849	0.000856164	0	0.000856164	0.000856164	0.00256849	0.00214041
587	37	88	0.12	4.27	82636	14358	7740992	1854.8	0.395041	0.231926	0.151414	0.230534	0.0403956	0.0526536	0.0346845	0.0187352	0.0212425	0.0267447	0.0186656	0.0103775	0.0114222	0.00933278	0.0109347	0.0106561	0.00682546	0.00619863	0.00975066	0.00501463	0.00724335	0.00612899	0.00766123	0.00390026	0.00494498	0.00835771	0.00306449	0.00355203	0.0027859	0.00390026	0.00738264	0.00250731	0.00431815	0.0043878	0.00118401	0.00195013	0.00369132	0.000208943	0.00229837	0.000835771	0.0013233
588	29	83	0	3.63	64130	12470	5925066	2104.62	0.297995	0.228709	0.150682	0.253007	0.0433039	0.0665597	0.0359262	0.019166	0.0218123	0.0276664	0.0210906	0.0153168	0.0142743	0.00561347	0.00986367	0.00809944	0.00665597	0.00713713	0.0111468	0.00609463	0.00930233	0.00360866	0.00785886	0.00553328	0.00457097	0.00882117	0.00240577	0.0064154	0.00433039	0.00497193	0.0064154	0.00288693	0.00497193	0.00296712	0.00064154	0.0021652	0.00328789	0.00120289	0.00096231	0.00136327	0.00112269
589	39	121	0.13	4.35	12800	2510	1203308	2085.92	0.339044	0.198008	0.144622	0.351394	0.040239	0.0410359	0.0270916	0.0171315	0.014741	0.0215139	0.0179283	0.0151394	0.00557769	0.00517928	0.0115538	0.0135458	0.00677291	0.00717131	0.00876494	0.00278884	0.00398406	0.00756972	0.00318725	0.00478088	0.00438247	0.00717131	0.00239044	0.00358566	0.00398406	0.00517928	0.00557769	0.00717131	0.00199203	0.000796813	0.00278884	0.00278884	0.0063745	0	0	0.00159363	0.000796813
590	27	108	0.14	4.06	72412	11244	6886920	1632.66	0.327997	0.26005	0.160708	0.178228	0.0469584	0.0507826	0.036375	0.0245464	0.0180541	0.0206332	0.0201885	0.01254	0.0109392	0.00773746	0.00996087	0.011117	0.00667022	0.0068481	0.00578086	0.00435788	0.00764852	0.00702597	0.00364639	0.00257915	0.0048915	0.00764852	0.00275703	0.00480256	0.00400213	0.00418001	0.00871576	0.00364639	0.0048915	0.00186766	0.000800427	0.00115617	0.00186766	0.00115617	0.00160085	0.00133404	0.00106724
591	40	87	0.18	7.42	14086	2152	1359430	1583.02	0.326673	0.24303	0.158457	0.0724907	0.0511152	0.0599442	0.0566914	0.017658	0.0120818	0.0250929	0.0209108	0.0153346	0.0144052	0.00511152	0.00836431	0.00929368	0.00557621	0.00464684	0.010223	0.0027881	0.00789963	0.00557621	0.00418216	0.0027881	0.00371747	0.00464684	0.0027881	0.00139405	0.00325279	0.00557621	0.00511152	0.00325279	0.00743494	0.0027881	0.00139405	0.00325279	0.00185874	0.000929368	0	0.00464684	0.000929368
592	36	86	0	3.24	73474	12430	6765140	1837.36	0.403138	0.229043	0.151408	0.280853	0.0429606	0.052856	0.0330652	0.0197104	0.017136	0.0263073	0.0222848	0.0115849	0.0112631	0.0079646	0.0107804	0.00925181	0.00651649	0.00707965	0.0078037	0.00901046	0.0076428	0.00514883	0.007321	0.00434433	0.00450523	0.00635559	0.00265487	0.00289622	0.00378117	0.00362027	0.00884956	0.00329847	0.00482703	0.00249397	0.00104586	0.00185036	0.00539019	0.000563154	0.00281577	0.00160901	0.000965406
593	32	139	0.2	4.16	14796	2390	1382484	1728.77	0.307113	0.251883	0.131799	0.230962	0.0410042	0.0552301	0.0271967	0.0213389	0.0205021	0.0205021	0.0200837	0.0108787	0.0142259	0.0100418	0.0083682	0.0083682	0.00878661	0.00585774	0.00585774	0.00878661	0.0138075	0.00711297	0.00543933	0.00502092	0.00125523	0.00585774	0.00334728	0.00669456	0.00627615	0.00627615	0.00711297	0.00292887	0.00585774	0.00083682	0	0.00334728	0.00669456	0.00041841	0.00753138	0.00083682	0.00167364
594	27	91	0.18	3.32	19428	3056	1791242	1706.08	0.537958	0.228403	0.165576	0.140707	0.0454843	0.0471204	0.0327225	0.0193063	0.0268325	0.026178	0.0265052	0.0137435	0.00621728	0.0091623	0.00948953	0.00687173	0.00752618	0.0052356	0.00687173	0.00818063	0.00490838	0.0039267	0.00425393	0.00458115	0.00425393	0.00327225	0.00163613	0.00327225	0.0039267	0.00359948	0.00589005	0.00327225	0.00490838	0.000327225	0.000327225	0.00065445	0.00327225	0.00065445	0.000981675	0.000327225	0
595	35	115	0.27	8.12	14542	2066	1346610	1534.22	0.377541	0.266699	0.175702	0.150048	0.0488867	0.0566312	0.03485	0.0232333	0.0251694	0.0251694	0.0237173	0.0121007	0.018393	0.0111326	0.00968054	0.00726041	0.00919652	0.00629235	0.00580833	0.0053243	0.00822846	0.00677638	0.00580833	0.00435624	0.0053243	0.00968054	0.00484027	0.00387222	0.00774443	0.00484027	0.00677638	0.00629235	0.00435624	0.00145208	0.00193611	0.00387222	0	0.000968054	0.00484027	0	0.00193611
596	33	86	0	3.19	13298	2184	1258166	1735.86	0.31456	0.257784	0.181319	0.122711	0.0448718	0.0499084	0.0347985	0.0228938	0.0105311	0.0306777	0.0302198	0.00961538	0.00869963	0.00778388	0.00915751	0.00778388	0.0114469	0.00824176	0.00869963	0.00641026	0.00457875	0.00412088	0.00274725	0.000915751	0.00503663	0.00869963	0.00457875	0.000915751	0.00412088	0.00320513	0.00961538	0.00595238	0.00412088	0.000915751	0.000915751	0.00228938	0.0018315	0.00137363	0.000915751	0.00137363	0
597	48	113	0.21	6.72	68466	10212	6407880	1593.66	0.315022	0.264591	0.161966	0.160693	0.0482765	0.0480807	0.0377987	0.0216412	0.0210537	0.0197807	0.021935	0.014199	0.011653	0.00538582	0.0111633	0.00832354	0.00744222	0.00479828	0.00871524	0.00607129	0.00900901	0.00626714	0.00342734	0.0052879	0.00607129	0.00881316	0.0028398	0.0048962	0.00313357	0.00303564	0.00822562	0.00430866	0.00352526	0.0020564	0.000391696	0.00186056	0.00166471	0.000783392	0.00097924	0.00195848	0.000783392
598	33	85	0.18	3.19	81808	13878	7855404	1766.68	0.286425	0.245136	0.156939	0.196714	0.0419369	0.0492146	0.042081	0.0221934	0.0165009	0.0312725	0.0247874	0.0135466	0.0117452	0.00727771	0.0109526	0.0109526	0.00756593	0.00807033	0.0094394	0.00648508	0.00655714	0.00461162	0.00843061	0.00324254	0.00453956	0.00727771	0.00223375	0.00432339	0.0049719	0.00453956	0.00670125	0.00266609	0.00410722	0.00526012	0.00136907	0.00216169	0.00691742	0.000504395	0.00158524	0.000720565	0.00100879
599	33	87	0.11	3.47	18520	2864	1806258	1585.6	0.42074	0.241969	0.164455	0.116271	0.0460894	0.060405	0.0439944	0.0139665	0.0146648	0.0310754	0.0219972	0.0157123	0.0192039	0.00977654	0.00942737	0.00942737	0.00628492	0.00558659	0.00872905	0.00384078	0.00523743	0.00523743	0.00384078	0.00349162	0.00174581	0.00663408	0.00418994	0.00558659	0.00244413	0.00314246	0.00803073	0.00244413	0.00453911	0.00314246	0.0027933	0.0027933	0.00418994	0.00139665	0.000349162	0.00139665	0.00104749
600	33	117	0.3	10.3	20548	3264	1932692	1688.84	0.356311	0.264093	0.194853	0.0704657	0.0554534	0.0539216	0.0474877	0.0196078	0.0220588	0.0245098	0.0235907	0.0150123	0.0162377	0.0128676	0.0137868	0.00765931	0.0088848	0.00367647	0.00765931	0.00857843	0.0119485	0.00735294	0.00214461	0.00245098	0.00582108	0.00765931	0.00520833	0.00245098	0.00398284	0.0033701	0.0113358	0.00306373	0.00520833	0.000919118	0.00122549	0.00122549	0	0.00122549	0.000612745	0.00122549	0.000612745
601	33	90	0.27	5.95	85164	13582	8265650	1643.19	0.460168	0.238036	0.163083	0.129657	0.0434398	0.0482992	0.034531	0.0187748	0.0195847	0.0231925	0.0218672	0.0149463	0.0111913	0.00692092	0.0128111	0.00979237	0.00662642	0.00544839	0.00824621	0.00463849	0.00721543	0.00544839	0.00441761	0.00228243	0.00427036	0.0079517	0.00242969	0.00404948	0.00235606	0.00368134	0.00625828	0.00331321	0.00456487	0.00257694	0.00139891	0.00250331	0.0011044	0.000220881	0.00206155	0.0011044	0.000957149
602	43	90	0.29	14.2	15972	2356	1531210	1538.65	0.480475	0.256367	0.169355	0.0725806	0.0458404	0.053056	0.0437182	0.0212224	0.012309	0.020798	0.0203735	0.0144312	0.0152801	0.0101868	0.0114601	0.00933786	0.00594228	0.00933786	0.00976231	0.00509338	0.00551783	0.00339559	0.00297114	0.00297114	0.00721562	0.00466893	0.00254669	0.00254669	0.00594228	0.00551783	0.00551783	0.000848896	0.00254669	0.000848896	0.000424448	0.00169779	0	0.00169779	0.00254669	0.00169779	0
603	40	90	0.3	14.9	96328	13772	8931444	1541.97	0.373657	0.272292	0.174412	0.0731194	0.0453093	0.0487947	0.0458902	0.0254865	0.0212751	0.0210572	0.0258495	0.015684	0.0123439	0.00878594	0.0108917	0.00943944	0.00827766	0.00471972	0.00878594	0.00421144	0.00994772	0.00530061	0.00319489	0.00413883	0.00689805	0.00530061	0.00217833	0.00363055	0.00246878	0.00159744	0.00885855	0.00304967	0.00435667	0.00116178	0.000871333	0.00246878	0.000726111	0.000943944	0.00167006	0.000726111	0.001307
604	35	84	0.1	3.22	16496	2620	1534316	1707.6	0.355344	0.253053	0.162595	0.234733	0.040458	0.0469466	0.0412214	0.0229008	0.0187023	0.0320611	0.0198473	0.0122137	0.0125954	0.00572519	0.0110687	0.0129771	0.00992366	0.00916031	0.00954198	0.00992366	0.00572519	0.00419847	0.00572519	0.00381679	0.00572519	0.00916031	0.00114504	0.00229008	0.00419847	0.00267176	0.00496183	0.00419847	0.00458015	0.00419847	0.000763359	0.00305344	0.00152672	0.000763359	0.00305344	0.000381679	0
605	39	105	0.12	3.08	84734	14622	7713690	1895.59	0.311585	0.27315	0.17118	0.179661	0.0480782	0.0540966	0.0451375	0.0279032	0.0194228	0.0247572	0.0260566	0.0162768	0.0110108	0.00786486	0.00875393	0.00861715	0.00779647	0.0048557	0.0103269	0.00581316	0.0112844	0.00526604	0.00588155	0.0034195	0.00444536	0.00882232	0.00389824	0.00471892	0.00629189	0.0034195	0.0062235	0.00499248	0.00526604	0.00225687	0.00246204	0.00170975	0.00191492	0.000820681	0.0048557	0.00170975	0.00246204
606	35	81	0.16	5.64	76768	11494	7183744	1600	0.347834	0.269706	0.170872	0.103967	0.0420219	0.043849	0.046111	0.0220115	0.0167044	0.0200974	0.0238385	0.0168784	0.00939621	0.00826518	0.00957021	0.0103532	0.00809118	0.00678615	0.00939621	0.00530712	0.00513311	0.00565512	0.00313207	0.00339307	0.00408909	0.00948321	0.0044371	0.00391509	0.00243605	0.00356708	0.00678615	0.00382808	0.00513311	0.00234905	0.00191404	0.00226205	0.00174004	0.00113102	0.000696015	0.000609013	0.00156603
607	33	114	0.25	11.8	95650	13746	9107408	1509.32	0.224283	0.304016	0.19242	0.0636549	0.0523789	0.0574713	0.0510694	0.0257529	0.0160774	0.0238615	0.0250255	0.0178961	0.0140404	0.0070566	0.011858	0.00909355	0.00858432	0.0045104	0.00851157	0.00625637	0.0114943	0.00538338	0.00421941	0.00472865	0.00523789	0.00669286	0.0046559	0.00436491	0.00421941	0.00334643	0.00822057	0.00443765	0.00669286	0.00116397	0.00123672	0.00247345	0.00109123	0.000436491	0.00160047	0.00174596	0.000509239
608	29	103	0.14	4.3	11110	1880	1025418	1833.4	0.442021	0.21383	0.164362	0.183511	0.037766	0.0553191	0.0398936	0.0191489	0.0191489	0.031383	0.0191489	0.0143617	0.0143617	0.012234	0.00797872	0.00851064	0.00319149	0.0117021	0.0101064	0.00478723	0.00638298	0.00638298	0.00531915	0.00425532	0.00319149	0.0037234	0.00425532	0.00425532	0.000531915	0.00478723	0.00478723	0.000531915	0.00957447	0.00478723	0.000531915	0.00478723	0.00106383	0	0.00106383	0.00212766	0.00159574
609	25	101	0.12	3.05	19246	3698	1816224	2036.09	0.38967	0.247972	0.151704	0.295565	0.043537	0.0475933	0.0432666	0.0248783	0.0175771	0.0202812	0.0200108	0.0137912	0.0116279	0.00432666	0.00703083	0.00703083	0.00513791	0.00567875	0.00946458	0.00432666	0.00784208	0.003245	0.00567875	0.00378583	0.00513791	0.00540833	0.00567875	0.00432666	0.00594916	0.00216333	0.00730124	0.000540833	0.00405625	0.00270416	0.000811249	0.00189292	0.00216333	0.00135208	0.0016225	0.00135208	0.00108167
610	32	108	0.19	3.5	19098	3364	1738826	1934.64	0.279429	0.272592	0.181926	0.149822	0.0478597	0.0674792	0.0422117	0.0264566	0.0214031	0.0237812	0.030321	0.0136742	0.0139715	0.00564804	0.00862069	0.0127824	0.0118906	0.00326992	0.0115933	0.00862069	0.00980975	0.00416171	0.00505351	0.00356718	0.00356718	0.00624257	0.00297265	0.00564804	0.00356718	0.00416171	0.0107015	0.00178359	0.00862069	0.00356718	0.000891795	0.00416171	0.00237812	0.00237812	0.00059453	0.000297265	0.00118906
611	30	110	0.15	6.74	73404	11588	6434616	1800.88	0.301001	0.30195	0.179151	0.0936313	0.0526407	0.0553158	0.0516051	0.0300311	0.0160511	0.0211426	0.0288229	0.0155333	0.0165689	0.00923369	0.00811184	0.00845702	0.00957887	0.00319296	0.0100104	0.00543666	0.00923369	0.00604073	0.00319296	0.00362444	0.00414222	0.00880221	0.00431481	0.00483259	0.00388333	0.00345185	0.0100104	0.00345185	0.0067311	0.00155333	0.00138074	0.00267518	0.00138074	0.000862962	0.00163963	0.00120815	0.00120815
612	34	73	0.17	5.29	25044	3924	2388726	1642.72	0.285423	0.279307	0.162334	0.106779	0.0466361	0.0662589	0.0405199	0.025739	0.0183486	0.0196228	0.0237003	0.0168196	0.0163099	0.00993884	0.0129969	0.0147808	0.00535168	0.00254842	0.0101937	0.00331295	0.0119776	0.00560652	0.00382263	0.00458716	0.00229358	0.00688073	0.00254842	0.000509684	0.00433231	0.00152905	0.00586137	0.00178389	0.00637105	0.00152905	0	0.0030581	0.00127421	0	0.00152905	0.00101937	0.00127421
613	31	84	0.19	3.04	15308	2526	1418512	1780.74	0.335709	0.268804	0.153603	0.234363	0.0514648	0.0593824	0.0399842	0.0205859	0.0197941	0.0265241	0.0241489	0.02019	0.0138559	0.00277118	0.0130641	0.00593824	0.0106888	0.00989707	0.0106888	0.010293	0.00356295	0.00633413	0.0091053	0.00475059	0.00118765	0.00950119	0.00791766	0.00118765	0.00118765	0.00475059	0.00475059	0.00395883	0.00158353	0.00277118	0.00118765	0.00395883	0.00158353	0	0.00554236	0.00277118	0
614	39	93	0.19	5.12	22984	3142	2158644	1455.54	0.377148	0.294398	0.181731	0.080522	0.042648	0.0537874	0.0420115	0.024825	0.0203692	0.0238701	0.0251432	0.017823	0.0120942	0.0114577	0.00891152	0.0111394	0.00986633	0.00827498	0.00859325	0.00541057	0.00732018	0.00541057	0.00286442	0.00190961	0.00732018	0.00795672	0.00254615	0.00350095	0.00477403	0.00477403	0.00636537	0.00222788	0.00668364	0.00318269	0.00318269	0.00127307	0.00159134	0.00159134	0.00222788	0	0
615	41	92	0	3.71	18806	3070	1789030	1716.01	0.441368	0.259609	0.171661	0.199023	0.0517915	0.0625407	0.0355049	0.0208469	0.0172638	0.0332248	0.0224756	0.0159609	0.0104235	0.00781759	0.0130293	0.0117264	0.00325733	0.00716612	0.00716612	0.00618893	0.00749186	0.00488599	0.00325733	0.00423453	0.00684039	0.00879479	0.00260586	0.00488599	0.00521173	0.0019544	0.00260586	0.0029316	0.00651466	0.00423453	0.00130293	0.00228013	0.00521173	0.000977199	0.00130293	0.00130293	0.000651466
616	30	91	0.14	3.51	22220	3544	2021606	1753.06	0.542607	0.257901	0.148138	0.137698	0.0409142	0.0496614	0.0431716	0.0239842	0.0225734	0.027088	0.0242664	0.0129797	0.00987585	0.00677201	0.011851	0.011851	0.00451467	0.00366817	0.00677201	0.00507901	0.00451467	0.00310384	0.00395034	0.00366817	0.00564334	0.003386	0.00282167	0.00366817	0.00225734	0.00141084	0.00790068	0.000846501	0.00507901	0.00366817	0.000564334	0.00282167	0.001693	0	0.000282167	0.000846501	0.000282167
617	38	110	0.4	4.24	19432	3224	1820752	1770.7	0.448511	0.225806	0.177109	0.174938	0.0393921	0.0601737	0.0378412	0.0186104	0.0164392	0.0158189	0.0198511	0.0179901	0.0114764	0.00744417	0.00992556	0.0108561	0.00837469	0.00465261	0.007134	0.007134	0.00899504	0.00279156	0.00496278	0.00372208	0.00155087	0.00434243	0.00186104	0.00310174	0.00496278	0.00217122	0.00775434	0.00279156	0.00775434	0.00186104	0.000620347	0.00341191	0.00186104	0.00155087	0.00155087	0.00124069	0
618	31	78	1.03	7.22	13798	1836	1355254	1354.73	0.349673	0.276144	0.171569	0.101852	0.0539216	0.0473856	0.0288671	0.0168845	0.0168845	0.0321351	0.0310458	0.0196078	0.0239651	0.0152505	0.0103486	0.00653595	0.0103486	0.0157952	0.0108932	0.00816993	0.00490196	0.00925926	0.0043573	0.00217865	0.00490196	0.00599129	0.00217865	0.00490196	0.00326797	0.00381264	0.0087146	0.00217865	0.00163399	0.00381264	0	0.0043573	0.00217865	0.000544662	0.00217865	0.00217865	0.00108932
619	38	98	0.17	3.6	15696	2314	1506572	1535.94	0.296889	0.271392	0.171997	0.175022	0.0496975	0.0518583	0.0388937	0.0224719	0.0216076	0.0259291	0.0177182	0.0207433	0.0185825	0.00518583	0.00950735	0.0103717	0.0108038	0.00648228	0.00907519	0.00475367	0.0099395	0.00388937	0.00475367	0.00216076	0.00648228	0.00864304	0.00432152	0.00518583	0.00561798	0.00605013	0.011236	0.00388937	0.00605013	0.000864304	0.000432152	0.00345722	0.00518583	0	0.000432152	0	0.000864304
620	37	85	0.15	5.69	21596	3092	1981218	1560.66	0.355757	0.263907	0.181113	0.116106	0.0449547	0.0688875	0.038163	0.0252264	0.0239327	0.0190815	0.0226391	0.0219922	0.0148771	0.00808538	0.0116429	0.0109961	0.00679172	0.00614489	0.0106727	0.00646831	0.00711514	0.00711514	0.00452781	0.00582147	0.00517464	0.00614489	0.00194049	0.00194049	0.00258732	0.00485123	0.00646831	0.00388098	0.00517464	0.00258732	0.00129366	0.00258732	0.00258732	0.000970246	0.000646831	0.00129366	0.00194049
621	36	86	0.3	6.98	84984	12976	7798538	1663.9	0.441739	0.263409	0.171856	0.0795314	0.048397	0.0539457	0.0420006	0.0245838	0.0220407	0.0241985	0.0242756	0.0182645	0.0144883	0.00909371	0.0114057	0.0108662	0.00770654	0.00770654	0.00947904	0.00716708	0.0107891	0.00547164	0.00285142	0.00369914	0.00585697	0.00770654	0.00285142	0.0040074	0.00269729	0.00346794	0.00901665	0.00285142	0.00524044	0.00208076	0.0017725	0.00161837	0.00138718	0.000693588	0.00161837	0.000616523	0.000924784
622	39	110	0.45	19.6	14876	1952	1423610	1371.16	0.349385	0.279713	0.203381	0.079918	0.0614754	0.0578893	0.0358607	0.0271516	0.0153689	0.0251025	0.0163934	0.0117828	0.0148566	0.00512295	0.0122951	0.0122951	0.00819672	0.00358607	0.00768443	0.00204918	0.00563525	0.00409836	0.00563525	0.00256148	0.00512295	0.00768443	0.00409836	0.00512295	0.00409836	0.00512295	0.00409836	0.00204918	0.00307377	0.00256148	0.00563525	0.00307377	0.00153689	0	0.00102459	0	0
623	30	119	0.24	10.8	72362	11334	6768116	1674.62	0.363773	0.272719	0.162343	0.142139	0.0458797	0.0541733	0.0446444	0.0250573	0.0191459	0.0220575	0.027616	0.0193224	0.0125287	0.00935239	0.00917593	0.0108523	0.00811717	0.00520558	0.00847009	0.00626434	0.00714664	0.0064408	0.00547027	0.00335274	0.00432328	0.00564673	0.00326451	0.00538204	0.00405858	0.00379389	0.00794071	0.00220575	0.00485266	0.000970531	0.00141168	0.00326451	0.00158814	0.000617611	0.00361743	0.00149991	0.000970531
624	24	108	0.25	10.9	19628	2722	1854348	1467.9	0.324761	0.2759	0.173769	0.0863336	0.047759	0.0426157	0.0510654	0.0231447	0.0213079	0.0198384	0.0205731	0.0132256	0.0124908	0.0121234	0.00844967	0.00624541	0.00698016	0.00514328	0.00661278	0.00367377	0.00771492	0.00330639	0.00293902	0.00293902	0.00551065	0.0047759	0.00257164	0.00293902	0.0047759	0.00367377	0.00587803	0.00110213	0.00734754	0.00293902	0.00110213	0.000734754	0.00146951	0.000734754	0.000734754	0.000734754	0.000734754
625	30	119	0.3	8.11	76600	11606	7275004	1595.33	0.361796	0.271411	0.170946	0.0924522	0.0463553	0.0538515	0.0474754	0.0263657	0.0197312	0.0230053	0.0224884	0.0153369	0.0124074	0.00637601	0.0106841	0.00939169	0.00818542	0.00560055	0.0080131	0.00482509	0.00896088	0.00482509	0.00404963	0.00396347	0.00491125	0.00861623	0.00267103	0.00318801	0.0038773	0.00422195	0.00603136	0.00284336	0.00611753	0.00163708	0.000689299	0.00267103	0.00103395	0.000258487	0.000861623	0.00112011	0.000775461
626	29	137	0.3	8.18	19298	3082	1805618	1706.89	0.414666	0.26963	0.178456	0.134328	0.0438027	0.0493186	0.0376379	0.0240104	0.013952	0.0220636	0.0236859	0.013303	0.0149254	0.0045425	0.00940947	0.0123297	0.0055159	0.00908501	0.0116807	0.00421804	0.00746269	0.00389358	0.0045425	0.00421804	0.00616483	0.00713822	0.00292018	0.0045425	0.00421804	0.00713822	0.00713822	0.00486697	0.0055159	0.00356911	0.000648929	0.000648929	0	0.000648929	0.00421804	0.000973394	0.00194679
627	34	126	0.27	3.55	13298	2740	1226496	2234.01	0.508029	0.187226	0.145985	0.342701	0.0408759	0.0536496	0.0324818	0.0193431	0.0175182	0.0288321	0.020073	0.0124088	0.0124088	0.00875912	0.00948905	0.0120438	0.00766423	0.0040146	0.00693431	0.00912409	0.00364964	0.00291971	0.00766423	0.00766423	0.00437956	0.00583942	0.00547445	0.00218978	0.00328467	0.00218978	0.00547445	0.00218978	0.00218978	0.00839416	0	0.00364964	0.00656934	0	0.00109489	0.000729927	0.00145985
628	40	88	0.1	4.14	51546	10136	4752552	2132.75	0.409136	0.246942	0.163181	0.202151	0.0459747	0.0673836	0.0388713	0.0232833	0.0169692	0.0302881	0.0211129	0.0173639	0.0135162	0.00878058	0.00848461	0.007794	0.00907656	0.00591949	0.00868193	0.00710339	0.00917522	0.00404499	0.00887924	0.00246646	0.00552486	0.00720205	0.00276243	0.00365036	0.00315706	0.00463694	0.007794	0.00325572	0.00503157	0.00374901	0.000887924	0.00276243	0.00562352	0.000986582	0.00256511	0.00108524	0.0011839
629	36	90	0.27	7.73	16500	2494	1533894	1625.93	0.380112	0.26664	0.171211	0.111468	0.0336808	0.0449078	0.042101	0.0276664	0.0200481	0.0160385	0.02085	0.0136327	0.0116279	0.010425	0.00801925	0.00801925	0.010425	0.0032077	0.0152366	0.00561347	0.00561347	0.00681636	0.00280674	0.00400962	0.00721732	0.00721732	0.00240577	0.00481155	0.00240577	0.00400962	0.010425	0.00561347	0.00521251	0.0032077	0.000400962	0.0032077	0.00400962	0.00120289	0.000801925	0.00280674	0
630	31	77	0.19	6.29	86942	13010	8121600	1601.9	0.411453	0.256956	0.174712	0.117986	0.0441968	0.057648	0.0379708	0.0204458	0.0194466	0.022598	0.0245196	0.0162183	0.0132975	0.00776326	0.00976172	0.00722521	0.0074558	0.00476556	0.00999231	0.00630284	0.00814758	0.00430438	0.00438125	0.00545734	0.00538048	0.00845503	0.00238278	0.00330515	0.00184473	0.00361261	0.00784012	0.00238278	0.0046887	0.00230592	0.00153728	0.00315142	0.00122982	0.000614912	0.000461184	0.00153728	0.00122982
631	40	124	0.18	4.29	14086	2358	1313404	1795.33	0.419847	0.244275	0.162426	0.184902	0.0551315	0.057676	0.043257	0.0165394	0.0182358	0.019084	0.0169635	0.0139949	0.00848176	0.00551315	0.0131467	0.0199321	0.00551315	0.0072095	0.00678541	0.00636132	0.00932994	0.00254453	0.00381679	0.00424088	0.00254453	0.00551315	0.00296862	0.00296862	0.00636132	0.00127226	0.0072095	0.000848176	0.00508906	0.00763359	0.000848176	0.00466497	0.00254453	0	0.00254453	0.00169635	0.00254453
632	28	167	0.29	8.18	15602	2380	1471280	1617.64	0.387815	0.238235	0.155042	0.145378	0.0542017	0.0651261	0.0453782	0.0260504	0.0327731	0.0235294	0.0277311	0.0180672	0.00966387	0.00588235	0.0163866	0.0134454	0.00840336	0.00462185	0.00588235	0.00546218	0.00420168	0.00546218	0.00756303	0.00420168	0.00210084	0.00756303	0.00294118	0.00336134	0.00546218	0.00336134	0.00714286	0.00504202	0.00168067	0	0.000840336	0.0012605	0.000840336	0.000840336	0.00336134	0.00168067	0.000840336
633	31	150	0.11	3.9	17046	2884	1603424	1798.65	0.390777	0.273232	0.157074	0.159154	0.045423	0.0440361	0.0367545	0.0180305	0.0145631	0.0256588	0.0277393	0.0190707	0.0180305	0.00658807	0.009362	0.0100555	0.00658807	0.00901526	0.00970874	0.00485437	0.00866852	0.00520111	0.00520111	0.00346741	0.00762829	0.00589459	0.00485437	0.00381415	0.00208044	0.00346741	0.00797503	0.00277393	0.00762829	0.00208044	0.00104022	0.00312067	0.00138696	0.00104022	0.00138696	0.00138696	0.00138696
634	39	87	0.2	5.9	18730	2894	1766974	1637.83	0.378715	0.253628	0.161714	0.115066	0.0397374	0.0573601	0.0431928	0.0245335	0.0148583	0.0297167	0.0228058	0.0162405	0.0124395	0.00345543	0.00552868	0.00863856	0.0110574	0.0114029	0.012094	0.00552868	0.00656531	0.0048376	0.0024188	0.0048376	0.00552868	0.00518314	0.00276434	0.00449205	0.00449205	0.0024188	0.00691085	0.00518314	0.00414651	0.00138217	0.000691085	0.00172771	0.00380097	0.00103663	0.00207326	0	0.000691085
635	27	87	0.14	3.25	79496	15324	7409234	2068.23	0.411577	0.20432	0.144349	0.326286	0.0401331	0.0451579	0.0306708	0.0189898	0.0165753	0.0373271	0.0184025	0.0125946	0.00972331	0.00828765	0.0105717	0.00991908	0.00652571	0.00750457	0.00802662	0.00828765	0.00528583	0.00619943	0.00887497	0.00541634	0.00580788	0.00920125	0.00247977	0.00378491	0.00489428	0.00469851	0.00424171	0.00241451	0.0054816	0.00417646	0.000848342	0.00254503	0.00704777	0.00117463	0.00267554	0.0009136	0.0013704
636	32	97	0	4.36	76486	12708	7123176	1784.04	0.323654	0.258656	0.161788	0.134718	0.0454832	0.0639754	0.0398174	0.0209317	0.0242367	0.0238432	0.0221907	0.0156594	0.0174693	0.00802644	0.00952156	0.00841989	0.00684608	0.00598048	0.00849858	0.00487882	0.00810513	0.00550834	0.00456405	0.00448536	0.00550834	0.00716084	0.0025181	0.00385584	0.00314762	0.00291155	0.00881335	0.0025181	0.00393453	0.00173119	0.00173119	0.00267548	0.00204596	0.000629525	0.00173119	0.00118036	0.00102298
637	32	77	0.11	3.15	15238	2444	1467734	1665.15	0.475041	0.253682	0.162439	0.0789689	0.0364157	0.044599	0.039689	0.0188216	0.0135025	0.0192308	0.0175941	0.0126841	0.0159574	0.00818331	0.0094108	0.0102291	0.0102291	0.00695581	0.012275	0.00450082	0.00490998	0.00531915	0.00327332	0.00327332	0.00286416	0.00859247	0.00409165	0.00531915	0.00204583	0.00204583	0.0106383	0.00245499	0.000409165	0.00163666	0.000409165	0.00245499	0.000818331	0.000818331	0.00163666	0.000818331	0.000818331
638	30	91	0.3	7.72	62582	9582	5630690	1701.75	0.519203	0.247547	0.155813	0.0997704	0.0440409	0.0423711	0.0386141	0.0200376	0.0159674	0.0210812	0.0244208	0.0156544	0.0115842	0.0063661	0.0114799	0.00897516	0.00615738	0.00542684	0.00866207	0.00427886	0.00793154	0.00480067	0.00198288	0.00302651	0.0055312	0.00605302	0.00292215	0.00480067	0.0033396	0.00448758	0.00740973	0.00229597	0.00448758	0.00125235	0.000730536	0.00229597	0.00104362	0	0.000521812	0.000417449	0.000626174
639	37	85	0.23	3.66	14608	2252	1346732	1672.2	0.368117	0.238455	0.133659	0.258437	0.0364121	0.0386323	0.0430728	0.0217584	0.0168739	0.0244227	0.0217584	0.0106572	0.00932504	0.00488455	0.0071048	0.0071048	0.00577265	0.0026643	0.00843694	0.00888099	0.0062167	0.00310835	0.0137655	0.0035524	0.0026643	0.00754885	0.000888099	0.0053286	0.0062167	0.0071048	0.00488455	0.0017762	0.00488455	0.0035524	0	0.0035524	0.0071048	0	0.00310835	0.0026643	0
640	36	112	0.13	3.55	60398	9874	5638748	1751.1	0.384748	0.237594	0.154851	0.2143	0.0386875	0.0442576	0.0375734	0.0224833	0.0125582	0.021268	0.0228884	0.0127608	0.00891229	0.00638039	0.00962123	0.0119506	0.00597529	0.00688677	0.00810209	0.00698805	0.00567146	0.00344339	0.00617784	0.00364594	0.00516508	0.00546891	0.00273445	0.00354466	0.00607656	0.00303828	0.00668422	0.00222807	0.0046587	0.0025319	0.00151914	0.00263318	0.00192425	0.00121531	0.00313956	0.00141787	0.000911485
641	26	90	0.14	5.64	67338	10884	6304786	1726.31	0.435226	0.230798	0.150496	0.202132	0.0416207	0.0464903	0.0409776	0.0197538	0.0151599	0.0248989	0.0192944	0.0145167	0.00964719	0.00670709	0.00955531	0.00946343	0.00679897	0.00716648	0.0083609	0.00441014	0.00725836	0.00496141	0.00817714	0.00349136	0.00578831	0.00808526	0.00275634	0.00615583	0.00523705	0.00312385	0.00496141	0.00514517	0.0045939	0.00330761	0.000826902	0.00358324	0.00284822	0.00045939	0.00450202	0.000551268	0.0016538
642	35	116	0	3.73	14368	2358	1334948	1766.36	0.313825	0.280746	0.163698	0.111535	0.0466497	0.0491942	0.0377439	0.0220526	0.0224767	0.0271416	0.0258694	0.0199321	0.00975403	0.00636132	0.00848176	0.0122986	0.00848176	0.00551315	0.00551315	0.00381679	0.00593723	0.00508906	0.00169635	0.00508906	0.00381679	0.00890585	0.00296862	0.00339271	0.000424088	0.000848176	0.00381679	0.00424088	0.00551315	0.000848176	0	0.00339271	0.000848176	0.00169635	0.00169635	0.00381679	0.00169635
643	31	117	0.2	6.92	70858	10218	6713670	1521.97	0.34175	0.275201	0.176747	0.109513	0.0460951	0.0434527	0.0454101	0.0262282	0.0202584	0.0229986	0.0224114	0.0178117	0.012429	0.00851439	0.0103739	0.0140928	0.00743785	0.00792719	0.00949305	0.00596986	0.00822079	0.00704639	0.00381679	0.00381679	0.00420826	0.00792719	0.00322959	0.00283813	0.00469759	0.00450186	0.00724212	0.00283813	0.00411039	0.00225093	0.00156586	0.00322959	0.00166373	0.000391466	0.00313173	0.00195733	0.000685066
644	30	86	0.13	4.9	15286	2362	1409000	1676.37	0.320068	0.250635	0.168078	0.188823	0.0491109	0.0567316	0.0359865	0.0249788	0.0182049	0.0207451	0.0198984	0.0139712	0.0118544	0.00677392	0.0152413	0.0118544	0.011431	0.00804403	0.00719729	0.00592718	0.00719729	0.00508044	0.00762066	0.00338696	0.00592718	0.00804403	0.00338696	0.00381033	0.00931414	0.00338696	0.0042337	0.00211685	0.00338696	0.00127011	0.00127011	0.00084674	0.00338696	0	0.00211685	0.00296359	0.00084674
645	36	102	0.29	9.64	69114	10486	6471594	1620.31	0.393191	0.260061	0.154301	0.132176	0.0426283	0.04568	0.0415792	0.0246996	0.0181194	0.0204082	0.0232691	0.0143048	0.0101087	0.00476826	0.00839214	0.00829678	0.00753385	0.00543582	0.0113485	0.00534045	0.00715239	0.00419607	0.00410071	0.00305169	0.00495899	0.00553118	0.00238413	0.00362388	0.00295632	0.00276559	0.00619874	0.0021934	0.00562655	0.00286096	0.00152584	0.00209804	0.00162121	0.000762922	0.000762922	0.00019073	0.00143048
646	33	95	0	3.21	16104	2586	1456758	1775.17	0.290797	0.308585	0.187162	0.0676721	0.0541377	0.0514308	0.0649652	0.0309358	0.0177881	0.0193349	0.0243619	0.0185615	0.012761	0.00812065	0.0116009	0.0100541	0.0108275	0.00696056	0.00850735	0.00580046	0.00773395	0.00425367	0.00309358	0.00425367	0.00696056	0.00657386	0.00154679	0.00116009	0.00348028	0.00773395	0.0100541	0.00154679	0.00348028	0.00193349	0.000386698	0.00464037	0.000386698	0	0.00116009	0.000773395	0.00154679
647	33	86	0.14	6.8	10112	1530	965794	1584.19	0.384967	0.256209	0.169281	0.114379	0.0431373	0.0457516	0.0398693	0.0169935	0.0176471	0.0267974	0.0176471	0.0163399	0.0130719	0.00915033	0.0130719	0.00915033	0.00261438	0.00784314	0.00457516	0.00261438	0.00522876	0.00522876	0.00196078	0.0104575	0.00915033	0.00196078	0.00522876	0.00457516	0.00261438	0.00457516	0.00784314	0.00261438	0.00392157	0	0.00130719	0.00130719	0.00130719	0	0	0.00130719	0.000653595
648	38	124	0	5.1	16416	2578	1520922	1695.02	0.334756	0.268813	0.157486	0.168735	0.056633	0.0667184	0.0356866	0.0221102	0.0201707	0.0170675	0.0205586	0.0108611	0.0174554	0.00387898	0.0100853	0.00814585	0.00814585	0.00892164	0.00620636	0.00581846	0.0128006	0.00969744	0.00271528	0.00814585	0.00581846	0.0100853	0.00465477	0.00426687	0.00504267	0.00543057	0.00737005	0.00581846	0.00543057	0.000775795	0.00155159	0.00310318	0.00232739	0	0	0.00271528	0.000775795
649	30	163	0.1	3.54	77470	12666	7123162	1778.14	0.343518	0.248303	0.180957	0.246092	0.0416075	0.0545555	0.0382915	0.0207643	0.0135007	0.0238434	0.0238434	0.0142902	0.0115269	0.00986894	0.00986894	0.00773725	0.00678983	0.00607927	0.00915838	0.00513185	0.00773725	0.00544766	0.0050529	0.00363177	0.0052108	0.00639507	0.00339492	0.00473709	0.00497395	0.00386862	0.0078162	0.00300016	0.00607927	0.00213169	0.000631612	0.00181589	0.0024475	0.000473709	0.00205274	0.00157903	0.00165798
650	38	89	0.15	5.2	15268	2292	1417202	1617.27	0.34075	0.279232	0.173647	0.117801	0.0558464	0.0619546	0.0445026	0.0287958	0.0178883	0.0248691	0.0226876	0.0117801	0.0178883	0.0091623	0.0100349	0.0104712	0.0047993	0.0047993	0.0078534	0.0056719	0.0065445	0.0052356	0.0030541	0.0017452	0.0082897	0.008726	0.0008726	0.0021815	0.0047993	0.0021815	0.0091623	0.0056719	0.0056719	0.0021815	0.0008726	0.0008726	0.0013089	0.0008726	0.0026178	0.0008726	0.0013089
651	29	98	0.11	4.56	15394	2458	1466316	1676.31	0.376729	0.268104	0.176159	0.122457	0.037022	0.0545159	0.0475997	0.0292921	0.0203417	0.0219691	0.0292921	0.0113914	0.0138324	0.00691619	0.0130187	0.00772986	0.00284784	0.0093572	0.00650936	0.00325468	0.00528885	0.00569569	0.00488202	0.00569569	0.00772986	0.00610252	0.00203417	0.00366151	0.00366151	0.00325468	0.00650936	0.00284784	0.00203417	0.00203417	0.000406835	0.00325468	0.00081367	0.0012205	0.00244101	0	0.00162734
652	26	117	0.18	4.48	14752	2240	1379202	1624.13	0.438839	0.257589	0.158929	0.1375	0.0450893	0.0888393	0.0441964	0.0241071	0.0241071	0.0276786	0.0196429	0.0209821	0.0160714	0.00982143	0.00758929	0.00669643	0.0107143	0.00267857	0.0133929	0.00535714	0.00803571	0.00625	0.0107143	0.00491071	0.00223214	0.00535714	0.00491071	0.00401786	0.00491071	0.00178571	0.00848214	0.003125	0.00401786	0.00267857	0.00133929	0	0	0.000892857	0.00133929	0	0.000892857
653	39	91	0.15	4.49	16176	2448	1500760	1631.17	0.549428	0.279412	0.15482	0.117647	0.0498366	0.064951	0.0392157	0.0249183	0.0281863	0.0265523	0.0294118	0.0212418	0.0196078	0.0134804	0.0106209	0.00939542	0.00898693	0.00776144	0.00898693	0.00653595	0.0106209	0.00285948	0.00285948	0	0.00531046	0.00653595	0.00449346	0.00245098	0.000816993	0.00204248	0.00653595	0.00285948	0.00490196	0.00163399	0.00122549	0.00245098	0.00326797	0	0	0.00326797	0.00122549
654	28	77	0	3.23	14030	2096	1322178	1585.26	0.407443	0.266698	0.155057	0.112595	0.0419847	0.0458015	0.0372137	0.0200382	0.0138359	0.0243321	0.0233779	0.00954198	0.0104962	0.00667939	0.00858779	0.00620229	0.00858779	0.00381679	0.0114504	0.00429389	0.0114504	0.00524809	0.00620229	0.00667939	0.00381679	0.0114504	0.00333969	0.0019084	0.00620229	0.00333969	0.00572519	0.00572519	0.00667939	0.0014313	0.0019084	0.0023855	0.00524809	0	0.0019084	0	0.000477099
655	34	128	0.15	5.32	14968	2314	1385388	1670.29	0.374244	0.275713	0.190147	0.101988	0.0622299	0.0492653	0.0505618	0.0267934	0.0220398	0.0237684	0.0250648	0.0103717	0.0133967	0.00605013	0.00734659	0.00821089	0.00821089	0.00821089	0.0121003	0.00475367	0.00605013	0.00432152	0.00388937	0.000864304	0.00475367	0.00821089	0.00432152	0.00561798	0.00518583	0.00388937	0.00864304	0.00259291	0.00388937	0.00388937	0.000432152	0.00432152	0.00172861	0.000432152	0.00259291	0.000864304	0
656	35	140	0.1	3.13	16894	2802	1583432	1769.57	0.396502	0.257673	0.174875	0.16631	0.0460385	0.0645967	0.0353319	0.0196288	0.0299786	0.0246253	0.028551	0.012848	0.0114204	0.00820842	0.012848	0.0117773	0.00856531	0.00606709	0.01606	0.00356888	0.0114204	0.00571021	0.00463954	0.00214133	0.00463954	0.00499643	0.00428266	0.00535332	0.00321199	0.00535332	0.00678087	0.00428266	0.00749465	0.00178444	0.00142755	0.00321199	0.00142755	0.000356888	0.00249822	0.00142755	0.000713776
657	29	122	0	3.16	15310	2544	1411036	1802.93	0.369104	0.241352	0.169811	0.213836	0.0440252	0.0585692	0.0416667	0.0216195	0.0243711	0.0373428	0.0235849	0.0110063	0.0102201	0.0086478	0.00825472	0.00668239	0.0117925	0.00550314	0.0153302	0.00628931	0.00511006	0.00707547	0.00668239	0.00511006	0.00314465	0.0125786	0.00707547	0.00471698	0.00393082	0.00746855	0.00746855	0.00235849	0.00511006	0.0043239	0.00235849	0.00589623	0.00589623	0.000393082	0.00157233	0.000786164	0.000786164
658	29	144	0.12	4.95	17914	2670	1632172	1635.86	0.477903	0.2603	0.161423	0.152434	0.0543071	0.0558052	0.0348315	0.0205993	0.02397	0.02397	0.029588	0.0138577	0.0116105	0.00674157	0.00674157	0.00786517	0.0101124	0.00749064	0.0123596	0.00561798	0.00973783	0.00674157	0.00374532	0.00524345	0.00299625	0.0093633	0.000374532	0.00599251	0.00224719	0.00749064	0.0093633	0.00374532	0.00524345	0.00337079	0.00299625	0.00299625	0.00262172	0	0.000749064	0.00149813	0.00187266
659	28	88	0.15	3.55	17182	2886	1539926	1874.12	0.435204	0.27824	0.163548	0.175676	0.039501	0.0658351	0.0412335	0.0259875	0.01386	0.0259875	0.023562	0.00866251	0.0114345	0.0045045	0.00935551	0.00831601	0.0121275	0.00693001	0.0142065	0.00623701	0.00866251	0.003465	0.0038115	0.001386	0.00554401	0.0045045	0.004158	0.00519751	0.00762301	0.003465	0.00831601	0.0024255	0.00519751	0.0010395	0.000693001	0.002772	0.000693001	0.000693001	0.000693001	0.0010395	0.002079
660	32	88	0.1	3.46	78992	12638	6900300	1831.51	0.277496	0.293401	0.168223	0.221712	0.047555	0.0524608	0.0497705	0.0287229	0.0185156	0.0210476	0.0322836	0.0155879	0.0120272	0.00585536	0.00996993	0.00902041	0.006884	0.00680487	0.00743789	0.00648837	0.00830828	0.00704225	0.00530147	0.00498497	0.006884	0.00640924	0.00458933	0.00340244	0.00379807	0.00443108	0.00783352	0.00261117	0.00743789	0.00189903	0.00126602	0.00213641	0.00205729	0.000949517	0.000712138	0.0011869	0.00181991
661	30	79	0.21	10.3	76462	11248	7142362	1574.83	0.41394	0.282628	0.168919	0.122244	0.04383	0.0489865	0.0424075	0.0248933	0.0218706	0.0230263	0.0248933	0.0162696	0.0111131	0.00924609	0.0123578	0.0100462	0.0075569	0.00649004	0.0094239	0.00702347	0.00782361	0.00444523	0.00355619	0.0038229	0.00444523	0.00666785	0.0038229	0.00426743	0.00471195	0.00311166	0.00551209	0.00355619	0.00551209	0.00168919	0.000355619	0.00293385	0.00115576	0.000800142	0.00124467	0.000889047	0.000444523
662	32	153	0.13	6.89	16164	2530	1480486	1708.9	0.368379	0.275099	0.166403	0.0822134	0.041502	0.058498	0.0529644	0.0233202	0.0158103	0.0142292	0.0347826	0.0268775	0.0102767	0.0102767	0.00592885	0.00869565	0.0114625	0.00513834	0.00790514	0.00632411	0.0130435	0.00395257	0.00434783	0.00474308	0.00395257	0.00790514	0.00197628	0.00671937	0.00355731	0.00434783	0.0055336	0.00158103	0.00316206	0.00316206	0.000395257	0.00316206	0.000395257	0	0.00513834	0.00355731	0.00158103
663	34	114	0.11	3.19	13774	2180	1266762	1720.92	0.35367	0.307339	0.177982	0.105505	0.0477064	0.0527523	0.0399083	0.0224771	0.0279817	0.0229358	0.0261468	0.0183486	0.0119266	0.00642202	0.0110092	0.00917431	0.0059633	0.00458716	0.0114679	0.0059633	0.00321101	0.00504587	0.00688073	0.0059633	0.00275229	0.00504587	0.0059633	0.00779817	0.00412844	0.00458716	0.00550459	0.00366972	0.00458716	0.00458716	0.000458716	0.00183486	0.00183486	0	0.00183486	0.00183486	0.00183486
664	36	76	0	3.24	65548	12728	6130872	2076.05	0.424026	0.221873	0.137964	0.248743	0.0377121	0.0564111	0.0349623	0.0172062	0.017599	0.0306411	0.0139063	0.012885	0.0114708	0.00746386	0.00966373	0.0118636	0.00691389	0.00769956	0.0100566	0.00714959	0.00589252	0.00557825	0.00691389	0.00447832	0.00416405	0.00864236	0.00290698	0.00377121	0.00377121	0.00455688	0.00652106	0.00322124	0.00377121	0.00274984	0.0011785	0.00212131	0.00628536	0.000628536	0.00243558	0.000157134	0.00164991
665	38	87	0	3.39	13824	2284	1232068	1853.79	0.401051	0.277145	0.194396	0.105079	0.0525394	0.0411559	0.0385289	0.0271454	0.0192644	0.0236427	0.0297723	0.00963222	0.0091944	0.00700525	0.00569177	0.00394046	0.012697	0.00481611	0.00700525	0.00656743	0.00700525	0.00569177	0.00262697	0.00394046	0.0091944	0.00744308	0.00394046	0.0030648	0.00175131	0.00218914	0.00394046	0.00481611	0.00262697	0.000875657	0.0030648	0.00525394	0.000875657	0.00131349	0	0.000875657	0
666	35	121	0.11	3.54	70798	11736	6462628	1815.98	0.456374	0.251108	0.162491	0.163514	0.0492502	0.0512952	0.0442229	0.0224097	0.0165303	0.0265849	0.0251363	0.0148262	0.0125256	0.00715746	0.0100545	0.0100545	0.0064758	0.0064758	0.00928766	0.00477164	0.00869121	0.00485685	0.00477164	0.00443081	0.00519768	0.00639059	0.00391956	0.00408998	0.00357873	0.00366394	0.00604976	0.00298228	0.00417519	0.00170416	0.00102249	0.0021302	0.00153374	0.000340832	0.00195978	0.00153374	0.000511247
667	40	86	0.3	8.43	14394	2276	1309070	1738.64	0.368629	0.275483	0.174868	0.135764	0.0452548	0.0702988	0.0408612	0.0237258	0.0303163	0.0184534	0.0342707	0.013181	0.0136204	0.00395431	0.0123023	0.00966608	0.00219684	0.00834798	0.00307557	0.00790861	0.00483304	0.00175747	0.00219684	0.000878735	0.00571178	0.00746924	0.00483304	0.00527241	0.00351494	0.00307557	0.00439367	0.00439367	0.00175747	0.000439367	0.00175747	0.0026362	0.0026362	0.000878735	0	0.00175747	0.00175747
668	38	88	0.11	5.39	73392	12618	6850332	1841.95	0.41734	0.234665	0.167776	0.123871	0.0468379	0.109209	0.0382786	0.0190997	0.0154541	0.0241718	0.0228245	0.0157711	0.0124425	0.00919322	0.00776668	0.00784593	0.0062609	0.00538913	0.00729117	0.00578539	0.00546838	0.00530987	0.00420035	0.00388334	0.00404184	0.00562688	0.00372484	0.00380409	0.00293232	0.0042796	0.00689491	0.00301157	0.0041211	0.00277382	0.0021398	0.00174354	0.00103027	0.000554763	0.00269456	0.000792519	0.00087177
669	32	114	0.17	3.87	67320	10126	6186964	1636.67	0.435414	0.270887	0.152084	0.162256	0.0500691	0.0512542	0.0420699	0.0239976	0.0208374	0.0233063	0.0232076	0.0155046	0.0123445	0.00641912	0.00918428	0.00987557	0.00651787	0.00908552	0.0100731	0.00523405	0.00651787	0.0069129	0.00671539	0.00454276	0.00474027	0.00641912	0.00286391	0.00444401	0.00582659	0.00365396	0.00632036	0.00286391	0.00533281	0.00286391	0.000987557	0.00246889	0.00237014	0.00128382	0.00454276	0.000888801	0.00167885
670	25	125	0.16	3.4	15534	2530	1441692	1754.88	0.398024	0.248221	0.170751	0.120553	0.0486166	0.0719368	0.0375494	0.0241107	0.0221344	0.0241107	0.0225296	0.0142292	0.016996	0.00671937	0.00909091	0.00671937	0.00592885	0.0083004	0.0110672	0.00395257	0.012253	0.00513834	0.00395257	0.00395257	0.00395257	0.00671937	0.00237154	0.00434783	0.00671937	0.00632411	0.00948617	0.00118577	0.00513834	0.00197628	0.000790514	0.000790514	0.00158103	0	0.00158103	0.00158103	0.000790514
671	34	85	0.27	5.85	69140	10360	6421536	1613.32	0.32056	0.278378	0.176544	0.129633	0.0532819	0.0589768	0.042278	0.0280888	0.0189189	0.0244208	0.0269305	0.0140927	0.0129344	0.00637066	0.00868726	0.0102317	0.00781853	0.00617761	0.0102317	0.00530888	0.00772201	0.00588803	0.00395753	0.00328185	0.00415058	0.00810811	0.00366795	0.00559846	0.00250965	0.00453668	0.00714286	0.00482625	0.00444015	0.00164093	0.00135135	0.0019305	0.00173745	9.65251e-05	0.000772201	0.000675676	0.00125483
672	36	96	0.18	4.9	69288	11034	6374692	1730.91	0.362697	0.264999	0.165398	0.182164	0.0446801	0.0546493	0.0406924	0.0219322	0.0184883	0.0264637	0.0235635	0.0158601	0.00924415	0.00761283	0.0104223	0.0113286	0.0075222	0.00462208	0.00915353	0.00570962	0.00824724	0.00353453	0.00661591	0.00453145	0.00552837	0.00543774	0.0028095	0.00380642	0.00353453	0.00335327	0.00534711	0.00299076	0.00525648	0.00181258	0.00154069	0.00290013	0.00253761	0.00145006	0.00126881	0.00108755	0.000725032
673	36	110	0.23	7.03	13870	2152	1275682	1686.94	0.288104	0.303903	0.170074	0.0999071	0.0492565	0.0520446	0.0478625	0.0306691	0.0125465	0.0213755	0.027881	0.0134758	0.0157993	0.00743494	0.0106877	0.00464684	0.0116171	0.00464684	0.00650558	0.00511152	0.0116171	0.00418216	0.00232342	0.0027881	0.000464684	0.0120818	0.0027881	0.00557621	0.0027881	0.00185874	0.008829	0.00464684	0.00836431	0.000929368	0.00185874	0.00464684	0.0027881	0.000464684	0.000464684	0	0
674	34	78	0.13	3.96	19274	3244	1793542	1808.71	0.739827	0.233046	0.140875	0.155055	0.041307	0.0598027	0.0345253	0.02127	0.0215783	0.0178792	0.0191122	0.01418	0.01418	0.00986436	0.00986436	0.00863132	0.00215783	0.00770654	0.0138718	0.00369914	0.00585697	0.00369914	0.00154131	0.0040074	0.00308261	0.00339088	0.00493218	0.00369914	0.00339088	0.00215783	0.00770654	0.00123305	0.00215783	0.00215783	0.00154131	0.00369914	0.00308261	0.000308261	0	0	0.000308261
675	41	156	0.24	6.52	13404	1946	1246900	1560.67	0.363823	0.286228	0.184995	0.206064	0.0554985	0.0590956	0.0441932	0.0241521	0.0220966	0.0190134	0.0241521	0.0159301	0.0154162	0.00976362	0.0113052	0.00719424	0.00513875	0.00719424	0.0061665	0.00976362	0.00462487	0.00770812	0.00308325	0.0061665	0.00359712	0.00719424	0.00513875	0.00513875	0.0020555	0.004111	0.00565262	0.004111	0.00513875	0.00256937	0.004111	0.00359712	0.000513875	0.00102775	0	0.0020555	0.00102775
676	39	94	0.16	4.99	66940	11042	6110474	1807.06	0.391324	0.240536	0.174787	0.217986	0.042927	0.0500815	0.0412969	0.0227314	0.024271	0.0354103	0.0222786	0.0142184	0.0121355	0.00778844	0.00833182	0.00760732	0.00833182	0.00787901	0.00950915	0.00733563	0.00724506	0.0061583	0.00597718	0.00344141	0.00633943	0.00661112	0.0027169	0.00434704	0.0027169	0.00489042	0.00697337	0.00434704	0.00606774	0.00262634	0.00108676	0.000633943	0.00326028	0.000452817	0.00190183	0.00108676	0.000724506
677	41	80	0.16	5.71	77650	12086	6813128	1773.93	0.30043	0.277015	0.17541	0.157372	0.0484031	0.0604832	0.0392189	0.0263114	0.0217607	0.0251531	0.0252358	0.0177892	0.014976	0.0115009	0.00810856	0.00910144	0.00877048	0.0047162	0.0103425	0.0043025	0.0094324	0.00628827	0.00314413	0.00397154	0.0055436	0.00645375	0.00372332	0.00405428	0.00455072	0.00446798	0.00885322	0.00273043	0.00587457	0.00190303	0.00148933	0.00297865	0.000992884	0.000496442	0.00215125	0.00107562	0.00115837
678	41	91	0.17	5.25	69610	10146	6532062	1553.26	0.39523	0.267002	0.17189	0.10684	0.0502661	0.0538143	0.0361719	0.0247388	0.0185295	0.0278928	0.0219791	0.0180367	0.0150798	0.00837769	0.0131086	0.0100532	0.00719495	0.00709639	0.0124187	0.00492805	0.00522373	0.00394244	0.00384388	0.00394244	0.00601222	0.00670215	0.00256259	0.00512517	0.0035482	0.00305539	0.00670215	0.00295683	0.00532229	0.0017741	0.00128129	0.00206978	0.00246403	0.000689927	0.000591366	0.000887049	0.000689927
679	33	82	0.27	9.71	78878	11460	7348374	1559.53	0.412478	0.275131	0.161431	0.116754	0.0448517	0.0501745	0.045637	0.0246073	0.0192845	0.0225131	0.0228621	0.0165794	0.0130017	0.00628272	0.00942408	0.00724258	0.00898778	0.00645724	0.00881326	0.00645724	0.0105585	0.0056719	0.00453752	0.0039267	0.00636998	0.00575916	0.00314136	0.00314136	0.00357766	0.0026178	0.008726	0.00296684	0.00497382	0.00253054	0.00113438	0.00200698	0.00113438	0.00052356	0.00034904	0.0008726	0.00139616
680	27	96	0.18	4.2	20544	3378	1931062	1749.3	0.372706	0.240971	0.158082	0.232682	0.0429248	0.0568384	0.0370041	0.0219065	0.026643	0.0340438	0.0156898	0.0156898	0.0156898	0.00740083	0.00740083	0.00888099	0.00236827	0.00888099	0.0106572	0.00651273	0.00414446	0.00828893	0.00976909	0.0044405	0.0071048	0.00473653	0.0035524	0.0026643	0.00592066	0.00325636	0.00384843	0.0017762	0.0017762	0.00207223	0.0017762	0.00207223	0.00473653	0.00118413	0.000592066	0.00118413	0
681	32	99	0.23	4.5	13702	2256	1260740	1789.43	0.367021	0.254876	0.149379	0.203014	0.0341312	0.0611702	0.0434397	0.0230496	0.0124113	0.0230496	0.0226064	0.0190603	0.00753546	0.010195	0.0070922	0.0070922	0.00842199	0.0115248	0.0070922	0.00310284	0.0035461	0.00576241	0.00664894	0.00310284	0.00576241	0.00664894	0.00177305	0.00620567	0.00310284	0.000886525	0.00753546	0.00398936	0.00132979	0.00177305	0.000886525	0	0.00132979	0	0.000886525	0.000886525	0.00177305
682	38	97	0.17	5.19	14882	2476	1344030	1842.22	0.301696	0.256462	0.167609	0.197496	0.0411955	0.046042	0.0464459	0.0210016	0.0133279	0.0181745	0.0270598	0.0169628	0.0113086	0.00726979	0.0113086	0.0109047	0.00201939	0.00726979	0.0109047	0.00807754	0.00605816	0.00969305	0.00403877	0.00161551	0.00686591	0.00363489	0.00686591	0.00201939	0.00403877	0.00323102	0.00605816	0.00484653	0.00848142	0.00282714	0.000807754	0	0.00242326	0.000807754	0.00323102	0.000807754	0.00161551
683	36	101	0.24	7.82	14446	2180	1368678	1592.78	0.343578	0.271101	0.145413	0.17156	0.0577982	0.040367	0.0449541	0.0206422	0.0224771	0.0183486	0.0247706	0.0188073	0.0174312	0.00321101	0.00779817	0.00779817	0.00642202	0.012844	0.0087156	0.00366972	0.0110092	0.00550459	0.00412844	0.00275229	0.00321101	0.00275229	0.00412844	0.00183486	0.00412844	0.00137615	0.00412844	0.000917431	0.00504587	0.000917431	0.000917431	0.00642202	0.00275229	0	0.00550459	0.00366972	0.00229358
684	33	89	0.23	3.69	14216	2442	1300690	1877.47	0.329648	0.233825	0.15561	0.347256	0.0364455	0.0573301	0.0413595	0.018837	0.0118755	0.0298935	0.021294	0.012285	0.00696151	0.00696151	0.00859951	0.004095	0.0045045	0.00655201	0.00900901	0.010647	0.00655201	0.00737101	0.00655201	0.001638	0.003276	0.00819001	0.004095	0.004095	0.002457	0.0012285	0.00696151	0.001638	0.001638	0.002457	0.000819001	0	0.000819001	0	0.000819001	0.001638	0.001638
685	31	99	0.22	7.41	15412	2474	1427854	1732.67	0.567098	0.244543	0.154406	0.116815	0.0424414	0.0460792	0.0481002	0.0165724	0.017785	0.0206144	0.0250606	0.0129345	0.0129345	0.00889248	0.00848828	0.00727567	0.00404204	0.00565885	0.00727567	0.00323363	0.00687146	0.00242522	0.00444624	0.00404204	0.00646726	0.00565885	0.00404204	0.00404204	0.00282943	0.00444624	0.00646726	0.00242522	0.00767987	0.00323363	0.00121261	0.00404204	0.00161681	0	0.000404204	0.00242522	0
686	34	107	0.12	3.99	71216	12958	6479148	1999.95	0.461028	0.235067	0.1572	0.264238	0.0378916	0.060426	0.0352678	0.0194474	0.0220713	0.0321037	0.0194474	0.0142769	0.0101096	0.00748572	0.0121161	0.0121932	0.00663683	0.00910634	0.0131193	0.00779441	0.00748572	0.00578793	0.00933786	0.00578793	0.00463034	0.00601945	0.00316407	0.00354993	0.00486186	0.00409014	0.0081031	0.00316407	0.00300972	0.00478469	0.0013891	0.00285538	0.00563359	0.00162062	0.00277821	0.00169779	0.00115759
687	29	112	0.27	11.2	67790	9960	6473426	1538.6	0.356426	0.258032	0.162751	0.169076	0.0437751	0.05	0.0428715	0.0205823	0.0149598	0.0211847	0.0227912	0.0141566	0.011245	0.00803213	0.011747	0.00592369	0.00672691	0.00662651	0.00883534	0.00502008	0.00722892	0.00712851	0.00481928	0.00351406	0.00431727	0.00572289	0.00481928	0.00471888	0.00441767	0.00411647	0.00933735	0.00190763	0.00441767	0.00321285	0.00180723	0.00200803	0.00120482	0.000702811	0.00251004	0.00170683	0.00060241
688	38	84	0.15	3.43	14496	2398	1263498	1897.91	0.406589	0.304003	0.178065	0.132611	0.0504587	0.0567139	0.0412844	0.0341952	0.0216847	0.0145955	0.0337781	0.0162636	0.00708924	0.00625521	0.00834028	0.0108424	0.0087573	0.00542118	0.0120934	0.00667223	0.0137615	0.00166806	0.00375313	0.00417014	0.00667223	0.00625521	0.00333611	0.0029191	0.00250209	0.00250209	0.00834028	0.00333611	0.00750626	0.00125104	0.0029191	0.00333611	0.000834028	0	0.00166806	0.000834028	0.0029191
689	33	83	0.21	7.26	15900	2276	1513748	1503.55	0.29877	0.268453	0.162566	0.137083	0.038225	0.0483304	0.038225	0.0193322	0.0202109	0.0158172	0.0272408	0.0109842	0.00922671	0.00571178	0.0180141	0.0101054	0.00966608	0.00966608	0.0123023	0.00878735	0.00746924	0.00483304	0.00483304	0.00527241	0.00746924	0.00702988	0.0026362	0.00790861	0.0026362	0.00483304	0.00922671	0.00219684	0.00439367	0.00351494	0	0.00395431	0.00175747	0	0.000878735	0.000878735	0
690	33	87	0.15	5.93	78404	12040	7071626	1702.58	0.438289	0.28887	0.188538	0.119601	0.0459302	0.0535714	0.0427741	0.0259136	0.0198505	0.0262458	0.0217608	0.0164452	0.0146179	0.0089701	0.0103821	0.00996678	0.0102159	0.00606312	0.0102159	0.00730897	0.00872093	0.00448505	0.00340532	0.00406977	0.00556478	0.00797342	0.0032392	0.00423588	0.00265781	0.00348837	0.00855482	0.00539867	0.00614618	0.00232558	0.000913621	0.00207641	0.00174419	0.000747508	0.00116279	0.00141196	0.00157807
691	38	130	0.18	4.45	14808	2204	1383328	1593.26	0.419238	0.255898	0.170599	0.157895	0.0553539	0.0712341	0.0462795	0.034029	0.0154265	0.0290381	0.0290381	0.0172414	0.0108893	0.00362976	0.00998185	0.0117967	0.00589837	0.00499093	0.0122505	0.00816697	0.00816697	0.00499093	0.00816697	0.00589837	0.00317604	0.00362976	0.00317604	0.0022686	0.00408348	0.000907441	0.00952813	0.00317604	0.00589837	0.00725953	0.000453721	0.000907441	0.00317604	0	0.00408348	0.000907441	0
692	31	129	0.2	4.87	12722	2132	1127436	1891.02	0.345216	0.276735	0.18621	0.223265	0.0492495	0.0736398	0.0562852	0.032833	0.0211069	0.0276735	0.022045	0.0159475	0.00938086	0.00797373	0.00703565	0.00562852	0.0065666	0.010788	0.00938086	0.00891182	0.00844278	0.00469043	0.00422139	0.00422139	0.00515947	0.00844278	0.00281426	0.00703565	0.00515947	0.000938086	0.00562852	0.00281426	0.00469043	0	0.00375235	0.00187617	0.00469043	0	0.00469043	0.00187617	0.0032833
693	35	117	0.17	3.12	16854	3188	1501200	2123.63	0.505332	0.242158	0.180678	0.234003	0.0398369	0.0508156	0.0373275	0.0266625	0.0134881	0.0244668	0.022271	0.0112923	0.00972396	0.00501882	0.00690088	0.00627353	0.00752823	0.0112923	0.0109787	0.0100376	0.00784191	0.00752823	0.00815558	0.00564617	0.0065872	0.00784191	0.00470514	0.00752823	0.00345044	0.00595985	0.00784191	0.000627353	0.00972396	0.00407779	0.000941029	0.00376412	0.00125471	0.000941029	0.00125471	0.000627353	0.00125471
694	28	109	0.18	8.85	74476	11634	6951302	1673.64	0.407512	0.279354	0.180849	0.153602	0.0556988	0.057332	0.0427196	0.0299123	0.0219185	0.0250129	0.0278494	0.0182225	0.0148702	0.00979887	0.0101427	0.0106584	0.00850954	0.00747808	0.00799381	0.00601685	0.00764999	0.00593089	0.00361011	0.00318033	0.00653258	0.00679044	0.00403988	0.00412584	0.00275056	0.00369606	0.00764999	0.00378202	0.0043837	0.00275056	0.00120337	0.0026646	0.00146123	0.00111741	0.00146123	0.000773595	0.0017191
695	23	144	0.3	18.8	17120	2302	1611396	1428.57	0.400087	0.297567	0.185925	0.0716768	0.0616855	0.0460469	0.0551694	0.0247611	0.0212858	0.0225891	0.0225891	0.0121633	0.0134666	0.00564726	0.0091225	0.00999131	0.00434405	0.00434405	0.00999131	0.00695048	0.00738488	0.00564726	0.00651607	0.00608167	0.00347524	0.00825369	0.00434405	0.00521286	0.00304083	0.00304083	0.00695048	0.00173762	0.00738488	0.00217202	0.000434405	0.00086881	0.00086881	0.00130321	0.00434405	0.00347524	0.00086881
696	37	131	0.3	6.07	16466	2470	1501460	1645.07	0.460729	0.275709	0.187045	0.17004	0.042915	0.0445344	0.0453441	0.0299595	0.0157895	0.0198381	0.0186235	0.0101215	0.01417	0.00890688	0.00769231	0.00931174	0.0101215	0.00850202	0.0133603	0.0101215	0.0105263	0.00728745	0.00526316	0.00566802	0.0048583	0.0048583	0.00323887	0.00688259	0.000809717	0.0048583	0.00850202	0.00323887	0.00890688	0.00283401	0.000404858	0.000809717	0	0	0	0.000809717	0.000404858
697	34	75	0.18	8.33	67780	10702	6279522	1704.27	0.314708	0.267146	0.176135	0.13362	0.0467202	0.0540086	0.0452252	0.0256027	0.0239208	0.0252289	0.0237339	0.0135489	0.0119604	0.00700804	0.00822276	0.0103719	0.00672771	0.00513923	0.00943749	0.00644739	0.00569987	0.00476546	0.00532611	0.00355074	0.00756868	0.00654083	0.00327042	0.00513923	0.00373762	0.00196225	0.00859652	0.00270977	0.00429826	0.00140161	0.000747524	0.00336386	0.00336386	0.000467202	0.000560643	0.000560643	0.000747524
698	40	94	0.14	6.43	17082	2512	1507886	1665.91	0.381768	0.285032	0.16043	0.0776274	0.0433917	0.0553344	0.0501592	0.0242834	0.0199045	0.0286624	0.0250796	0.0214968	0.0119427	0.00398089	0.00437898	0.00477707	0.00398089	0.00636943	0.00915605	0.00835987	0.0103503	0.00676752	0.00318471	0.00477707	0.00716561	0.00517516	0.0035828	0.00119427	0.00597134	0.00398089	0.00676752	0.00597134	0.0035828	0.000398089	0.000398089	0.00159236	0.000796178	0	0.000796178	0	0.00119427
699	32	111	0.2	7.86	18258	2750	1682048	1634.91	0.344727	0.299636	0.200727	0.0581818	0.0396364	0.0541818	0.0541818	0.0283636	0.0196364	0.0189091	0.0301818	0.0127273	0.0134545	0.0138182	0.00945455	0.008	0.00690909	0.00727273	0.00545455	0.00254545	0.00654545	0.004	0.00181818	0.00509091	0.00909091	0.00763636	0.00581818	0.00363636	0.00290909	0.00472727	0.00690909	0.00509091	0.00363636	0.000727273	0.000363636	0.00218182	0	0.000727273	0.00254545	0.00181818	0.000727273
700	31	119	0.23	8.17	80126	11550	7580864	1523.57	0.379134	0.26961	0.178874	0.0831169	0.0490909	0.0500433	0.0424242	0.0222511	0.0195671	0.0187879	0.0274459	0.018961	0.012987	0.00839827	0.00995671	0.00813853	0.00744589	0.00675325	0.0101299	0.00562771	0.00761905	0.00562771	0.00354978	0.00580087	0.00597403	0.00658009	0.00380952	0.00354978	0.00329004	0.00311688	0.00588745	0.00337662	0.00372294	0.00181818	0.00164502	0.00268398	0.0017316	0.000952381	0.00103896	0.00138528	0.00138528
701	33	93	0.21	6.17	14652	2306	1391502	1657.2	0.419341	0.249783	0.172593	0.0789245	0.048569	0.0494363	0.0490026	0.0216826	0.0143105	0.0208153	0.0268864	0.0151778	0.0112749	0.00867303	0.0112749	0.0108413	0.0104076	0.00737207	0.00954033	0.00390286	0.00520382	0.00303556	0.00520382	0.00216826	0.00650477	0.00563747	0.00433651	0.00173461	0.00563747	0.00173461	0.00520382	0.000867303	0.00997398	0.00173461	0.000867303	0.00910668	0	0.000867303	0.000433651	0.000433651	0.00303556
702	41	87	0.26	4.8	59022	9038	5544570	1630.06	0.389799	0.243859	0.159327	0.189865	0.0447002	0.053441	0.0377296	0.0213543	0.0125028	0.0203585	0.0185882	0.0163753	0.0119495	0.00685992	0.011507	0.011175	0.0055322	0.00697057	0.00652799	0.00586413	0.00752379	0.00597477	0.00409383	0.00199159	0.00508962	0.00520027	0.0027661	0.0045364	0.00265545	0.00243417	0.0045364	0.00287674	0.00497898	0.00154902	0.000885152	0.00165966	0.00342996	0.000110644	0.000885152	0.000442576	0.00132773
703	29	110	0.21	5.88	15186	2626	1377128	1906.87	0.444783	0.247144	0.142803	0.231912	0.0575019	0.0559787	0.0369383	0.021706	0.0224676	0.0167555	0.0201828	0.0114242	0.00952018	0.00685453	0.00952018	0.00685453	0.00685453	0.00571211	0.0110434	0.0053313	0.0114242	0.00875857	0.0140899	0.00380807	0.00761615	0.00723534	0.00609292	0.00647372	0.0053313	0.00190404	0.00571211	0.00380807	0.0053313	0.0049505	0.00190404	0.00418888	0.00380807	0.00114242	0.00152323	0	0.000380807
704	31	96	0.12	3.23	15322	2424	1416042	1711.81	0.5	0.237624	0.17368	0.160066	0.0379538	0.0796205	0.0375413	0.0206271	0.0160891	0.0222772	0.015264	0.019802	0.0177393	0.00618812	0.0119637	0.0148515	0.00907591	0.00742574	0.00990099	0.00577558	0.00577558	0.00536304	0.00577558	0.00660066	0.00618812	0.00948845	0.00742574	0.0049505	0.00948845	0.00453795	0.00453795	0.00247525	0.00288779	0.00288779	0.000412541	0.000825083	0.00165017	0.000825083	0.000825083	0.000412541	0.000825083
705	30	91	0.16	5.86	72960	11060	6860494	1612.13	0.444033	0.253345	0.173508	0.11094	0.0420434	0.0446655	0.0395118	0.0181736	0.0140145	0.0237794	0.0216094	0.0143761	0.0124774	0.00641953	0.00922242	0.0096745	0.0084991	0.00596745	0.00750452	0.00424955	0.00614828	0.00497288	0.00334539	0.00216998	0.00361664	0.00596745	0.00379747	0.00352622	0.00415913	0.00316456	0.00632911	0.00235081	0.00524412	0.00207957	0.000994575	0.00198915	0.00189873	0.000904159	0.00162749	0.000542495	0.000994575
706	30	86	0.3	8.32	63498	9120	5831330	1563.97	0.443531	0.268202	0.178728	0.0674342	0.0466009	0.0507675	0.047807	0.0252193	0.0169956	0.0219298	0.0201754	0.0162281	0.0156798	0.00767544	0.0104167	0.010636	0.00657895	0.00559211	0.00932018	0.00339912	0.00888158	0.00438596	0.00230263	0.00274123	0.00625	0.00734649	0.00405702	0.00394737	0.00252193	0.00383772	0.00570175	0.00285088	0.00592105	0.00175439	0.00120614	0.00175439	0.000986842	0.000328947	0.000328947	0.000657895	0.000548246
707	40	84	0.19	6.3	59734	8954	5513146	1624.12	0.35593	0.289815	0.174	0.0658923	0.0481349	0.0568461	0.0482466	0.0261336	0.0164172	0.0214429	0.0254635	0.0166406	0.00871119	0.00826446	0.00859951	0.0107215	0.00848783	0.00480232	0.00971633	0.00513737	0.00848783	0.00625419	0.004914	0.00446728	0.00502569	0.00647755	0.00480232	0.00335046	0.00323878	0.00301541	0.00759437	0.00223364	0.00536073	0.0012285	0.00145187	0.00178691	0.000335046	0.00134018	0.0012285	0.00134018	0.000893455
708	21	81	0.2	6.58	49328	7356	4591426	1602.12	0.472947	0.262099	0.157151	0.0796629	0.0426862	0.0459489	0.0425503	0.0241979	0.0187602	0.019304	0.0202556	0.0149538	0.0115552	0.00815661	0.00706906	0.00842849	0.0093801	0.00516585	0.00815661	0.00693312	0.00951604	0.0062534	0.00557368	0.00435019	0.00462208	0.00380642	0.00353453	0.00326264	0.00326264	0.00462208	0.00516585	0.00299076	0.00367047	0.00258293	0.00108755	0.00176726	0.00135943	0.000815661	0.000815661	0	0.00149538
709	33	105	0.28	6.02	15036	2030	1437468	1412.21	0.412808	0.264039	0.163054	0.12266	0.0472906	0.0566502	0.0334975	0.0231527	0.0197044	0.020197	0.0285714	0.01133	0.0187192	0.00738916	0.0123153	0.01133	0.00738916	0.00591133	0.00738916	0.00738916	0.00640394	0.00492611	0.00344828	0.00394089	0.00344828	0.00295567	0.00197044	0.00197044	0.00492611	0	0.00591133	0.00246305	0.00591133	0.00147783	0	0.00394089	0.00295567	0.000985222	0.00394089	0.00147783	0.000985222
710	34	120	0.11	3.21	13100	2222	1190364	1866.66	0.324032	0.29613	0.174167	0.117012	0.0522052	0.0562556	0.0360036	0.0279028	0.019802	0.0247525	0.0207021	0.0234023	0.0108011	0.00945095	0.0126013	0.0166517	0.0126013	0.00585059	0.0126013	0.00540054	0.00810081	0.00180018	0.0049505	0.00630063	0.00450045	0.00360036	0.00315032	0.00315032	0.00270027	0.00360036	0.00450045	0.000450045	0.00630063	0.00315032	0	0.0049505	0.00090009	0.00090009	0.00180018	0.00180018	0.00180018
711	29	88	0.12	3.42	60164	9448	5556984	1700.2	0.451842	0.253175	0.160457	0.122036	0.042337	0.0616003	0.0381033	0.0198984	0.0184166	0.0258256	0.0221211	0.0146063	0.0112193	0.00793819	0.010055	0.00751482	0.00878493	0.00455123	0.0099492	0.00391617	0.00878493	0.00359865	0.00455123	0.00328112	0.00529213	0.00518628	0.00158764	0.00391617	0.00465707	0.00486876	0.00709145	0.00285775	0.00582134	0.0014818	0.000317528	0.00275191	0.00254022	0.00084674	0.00084674	0.00137595	0.000952583
712	35	124	0.24	9.36	11754	1718	1102282	1558.58	0.484866	0.243306	0.175786	0.10943	0.0523865	0.0558789	0.0302678	0.0227008	0.0104773	0.0279395	0.0221187	0.0116414	0.016298	0.00232829	0.0151339	0.00989523	0.00814901	0.00640279	0.00756694	0.00291036	0.00523865	0.0110594	0.00640279	0.00116414	0.00349243	0.0104773	0.000582072	0.00291036	0.00640279	0.00349243	0.00465658	0.00465658	0.00407451	0.00232829	0.00116414	0	0	0.000582072	0.000582072	0	0.000582072
713	29	87	0.3	13.6	68778	9260	6534094	1417.18	0.32689	0.292657	0.171922	0.062851	0.05054	0.0473002	0.0450324	0.0268898	0.0174946	0.0208423	0.0194384	0.0141469	0.0110151	0.0105832	0.0133909	0.0131749	0.00831533	0.00593952	0.00993521	0.00442765	0.00917927	0.00464363	0.00356371	0.00269978	0.00507559	0.00475162	0.00442765	0.00367171	0.00356371	0.00280778	0.00809935	0.00215983	0.00367171	0.00215983	0.0011879	0.00205184	0.000863931	0.000431965	0.000863931	0.000647948	0.000863931
714	33	136	0.3	6.11	62028	8734	5962894	1464.73	0.354019	0.280284	0.178498	0.13373	0.0486604	0.0496909	0.0443096	0.0251889	0.0176322	0.02267	0.024044	0.0180902	0.0121365	0.00950309	0.0112205	0.00950309	0.00915961	0.00618273	0.00961759	0.011793	0.00915961	0.00561026	0.00526677	0.00618273	0.00652622	0.00893062	0.00194642	0.00309137	0.00206091	0.00412182	0.00641172	0.00194642	0.00618273	0.00137394	0.00045798	0.00137394	0.00332036	0.000572475	0.00263339	0.00160293	0.000572475
715	38	154	0.15	5.2	13590	2022	1260364	1604.3	0.513353	0.261128	0.148368	0.0840752	0.0548961	0.0450049	0.0361029	0.0252226	0.0113749	0.0192878	0.0227498	0.0153314	0.0103858	0.00642928	0.00890208	0.00791296	0.00939664	0.00346192	0.0138477	0.0074184	0.00346192	0.00148368	0.0049456	0.00296736	0.00445104	0.00395648	0.00544016	0.00148368	0.00544016	0.00544016	0.00197824	0	0.0074184	0	0.00049456	0.00395648	0.00148368	0.00148368	0.00148368	0.00098912	0
716	35	102	0.25	8.16	12978	1916	1217724	1573.43	0.381002	0.281315	0.180063	0.11691	0.0542797	0.0412317	0.0511482	0.0240084	0.0140919	0.0161795	0.0255741	0.0151357	0.013048	0.00365344	0.00782881	0.0146138	0.00782881	0.00835073	0.0109603	0.00730689	0.00678497	0.00469729	0.00104384	0.00887265	0.00365344	0.00939457	0.0026096	0.00991649	0.00365344	0.00417537	0.00730689	0.00208768	0.00626305	0.00104384	0.000521921	0.00313152	0.00208768	0	0.00104384	0	0.000521921
717	35	96	0.18	5.98	69494	10676	6383896	1672.33	0.485762	0.266486	0.170851	0.0707194	0.0443987	0.043743	0.0422443	0.0254777	0.0189209	0.023136	0.0212626	0.0140502	0.0109592	0.00814912	0.0118958	0.0117085	0.00777445	0.00458973	0.00599475	0.00543275	0.00796178	0.00346572	0.00318471	0.00290371	0.00458973	0.0067441	0.00290371	0.00309105	0.00299738	0.00252904	0.0044024	0.00309105	0.0067441	0.00149869	0.00103035	0.00252904	0.0023417	0.000281004	0.00159236	0.00149869	0.000562008
718	26	120	0.2	5.33	13394	2044	1262248	1619.33	0.373288	0.260274	0.164873	0.166341	0.0415851	0.0513699	0.0420744	0.0166341	0.0146771	0.0273973	0.035225	0.00978474	0.00880626	0.00587084	0.0117417	0.0127202	0.00880626	0.0053816	0.00978474	0.00978474	0.0092955	0.0053816	0.00489237	0.00342466	0.00293542	0.00636008	0.00146771	0.00440313	0.00293542	0.00244618	0.00440313	0.00440313	0.00684932	0.00293542	0	0.00195695	0.00391389	0.000978474	0.00244618	0.000978474	0
719	37	100	0.12	3.18	15168	2304	1447088	1592.16	0.509549	0.235243	0.161024	0.0868056	0.0394965	0.0386285	0.0425347	0.0208333	0.0121528	0.0217014	0.0190972	0.00998264	0.00694444	0.00390625	0.00737847	0.0138889	0.00173611	0.00217014	0.0104167	0.00434028	0.0112847	0.00173611	0.00434028	0.00347222	0.00434028	0.00954861	0.00347222	0.00607639	0.00477431	0.00173611	0.00607639	0.00477431	0.00477431	0.00217014	0.000868056	0.00303819	0.000868056	0.00173611	0.000434028	0.000434028	0.00217014
720	37	106	0.15	4.28	15522	2220	1481692	1498.29	0.32973	0.286937	0.183333	0.144144	0.0333333	0.0554054	0.0405405	0.0198198	0.0216216	0.0256757	0.0216216	0.00810811	0.0189189	0.0045045	0.0207207	0.00720721	0.00855856	0.00720721	0.00855856	0.0036036	0.00900901	0.0045045	0.00540541	0.00540541	0.00225225	0.00720721	0.00315315	0.00135135	0.0018018	0.0018018	0.0117117	0.0027027	0.00315315	0.00495495	0.00135135	0.0018018	0.0018018	0	0.000900901	0	0.00045045
721	29	97	0.28	11.8	14416	2064	1392562	1482.16	0.312984	0.272771	0.194767	0.0717054	0.0639535	0.0479651	0.0426357	0.0305233	0.0155039	0.0281008	0.0261628	0.0164729	0.0203488	0.0111434	0.0145349	0.0111434	0.0130814	0.00436047	0.00920543	0.00436047	0.00532946	0.00484496	0.00290698	0.00290698	0.00581395	0.00872093	0.000968992	0.00484496	0.000968992	0.00290698	0.00872093	0.00193798	0.00532946	0.000484496	0	0.00145349	0	0	0.000484496	0	0.000968992
722	37	91	0.4	15.4	13164	1858	1256262	1478.99	0.363294	0.259957	0.180301	0.0726588	0.0425188	0.0441335	0.0344456	0.0285253	0.0166846	0.0220667	0.0215285	0.0166846	0.0118407	0.00753498	0.00968784	0.010226	0.0080732	0.00645856	0.00914962	0.00322928	0.00430571	0.0080732	0.00430571	0.00484392	0.00322928	0.00699677	0.00322928	0.00161464	0.00161464	0.00215285	0.00484392	0.00269107	0.00215285	0	0.00107643	0.00269107	0	0	0.00322928	0.00376749	0.00430571
723	23	140	0.11	3.02	21528	3320	1957932	1695.67	0.39759	0.213855	0.160542	0.203313	0.0433735	0.0545181	0.036747	0.0174699	0.0192771	0.0274096	0.0246988	0.0138554	0.0123494	0.00451807	0.0129518	0.00933735	0.00813253	0.00753012	0.00933735	0.0063253	0.0114458	0.00271084	0.00512048	0.00361446	0.00722892	0.00722892	0.00180723	0.00722892	0.00331325	0.00301205	0.00692771	0.00060241	0.00150602	0.00481928	0.00210843	0.00150602	0.00301205	0.00060241	0.00060241	0.00120482	0.000301205
724	46	98	0.25	4.48	13008	1878	1237970	1517	0.352503	0.241747	0.183706	0.100106	0.042066	0.0511182	0.0367412	0.0181044	0.013312	0.0228967	0.0255591	0.0181044	0.0170394	0.00585729	0.0181044	0.0138445	0.00905218	0.0085197	0.00479233	0.00692226	0.00479233	0.00692226	0.00319489	0.00372737	0.00958466	0.00905218	0.00319489	0.00159744	0.00266241	0.00266241	0.00745474	0.00106496	0.00159744	0.00106496	0.00159744	0.00159744	0	0.000532481	0	0	0
725	36	118	0.2	6.78	19318	2880	1781874	1616.28	0.460764	0.240625	0.171528	0.0805556	0.0513889	0.0496528	0.0479167	0.0163194	0.0138889	0.0302083	0.0194444	0.0180556	0.0145833	0.00520833	0.00763889	0.00868056	0.00729167	0.00902778	0.00763889	0.003125	0.00833333	0.00381944	0.00486111	0.00416667	0.00659722	0.00208333	0.00277778	0.00381944	0.00486111	0.003125	0.00729167	0.00347222	0.00520833	0.00208333	0	0.00138889	0.00138889	0.00138889	0.00138889	0.00173611	0.00138889
726	29	91	0.18	5.06	15270	2388	1422252	1679.03	0.520101	0.247069	0.166248	0.0707705	0.0339196	0.0393635	0.059464	0.0251256	0.0142379	0.0142379	0.0188442	0.019263	0.0100503	0.00879397	0.00921273	0.0100503	0.0121441	0.00376884	0.0100503	0.00167504	0.00753769	0.00293132	0.00460637	0.0020938	0.00628141	0.00963149	0.00251256	0.00125628	0.00335008	0.00251256	0.00837521	0.0041876	0.00670017	0.00167504	0.00251256	0.00251256	0.00041876	0.000837521	0.00167504	0	0.00125628
727	34	105	0.21	5.59	14330	2196	1344854	1632.89	0.405282	0.263206	0.166211	0.100182	0.0519126	0.0569217	0.0519126	0.0145719	0.0136612	0.0200364	0.0318761	0.010929	0.0141166	0.00819672	0.0118397	0.0132058	0.00819672	0.00500911	0.00865209	0.00227687	0.0104736	0.00409836	0.00318761	0.00455373	0.00774135	0.00819672	0.00364299	0.00182149	0.00182149	0.00409836	0.0113843	0.00409836	0.00546448	0.00364299	0.00273224	0.00136612	0	0.000910747	0.00136612	0.00182149	0.00182149
728	32	92	0.2	6.24	73626	11116	6889218	1613.54	0.388809	0.24937	0.156891	0.177042	0.0440806	0.0478589	0.0381432	0.0215005	0.0163728	0.0208708	0.0256387	0.0157431	0.0117848	0.00584743	0.00827636	0.009086	0.00746671	0.00602735	0.00980569	0.00458798	0.00809644	0.00494782	0.00530766	0.0043181	0.00494782	0.00575747	0.00269881	0.00332854	0.00323858	0.00404822	0.00593739	0.00260885	0.00584743	0.00206909	0.000539763	0.00296869	0.00152933	0.000449802	0.000989565	0.00125945	0.00134941
729	36	92	0.3	6.49	67122	10296	6193890	1662.28	0.442308	0.242327	0.167444	0.144619	0.0417638	0.0472028	0.0364219	0.0167055	0.0167055	0.0226301	0.0220474	0.0135975	0.013986	0.00679876	0.00932401	0.00932401	0.00747863	0.00670163	0.00738151	0.00485625	0.00573038	0.00446775	0.00534188	0.00359363	0.00543901	0.00747863	0.00398213	0.00320513	0.00446775	0.00417638	0.00437063	0.00378788	0.00602176	0.00106838	0.00106838	0.00165113	0.00174825	0	0.0011655	0.00135975	0.000777001
730	21	97	0.13	3.01	64778	9956	6175504	1612.18	0.452391	0.246284	0.160004	0.134291	0.0393732	0.0480112	0.0421856	0.0231016	0.016372	0.0207915	0.0235034	0.0135597	0.00783447	0.00924066	0.0114504	0.0113499	0.00592607	0.00672961	0.00964243	0.0050221	0.00642828	0.00401768	0.00331458	0.00411812	0.00411812	0.00592607	0.00361591	0.00462033	0.00361591	0.00341503	0.00532342	0.00321414	0.00351547	0.00200884	0.00100442	0.00301326	0.0012053	0.00110486	0.00130575	0.000703094	0.000100442
731	26	90	0	4.21	13922	1968	1333778	1475.51	0.346037	0.270833	0.166667	0.0813008	0.0482724	0.0594512	0.0447154	0.0243902	0.0167683	0.0182927	0.0248984	0.0243902	0.023374	0.0101626	0.00914634	0.00558943	0.0050813	0.00762195	0.0106707	0.00660569	0.00304878	0.0050813	0.00558943	0.00406504	0.00101626	0.00457317	0.00254065	0.00355691	0.00813008	0.00762195	0.00711382	0.00406504	0.00254065	0.00304878	0	0.00050813	0	0.00101626	0.00203252	0.00050813	0
732	35	77	0.13	4.45	12014	1938	1101120	1760.03	0.500516	0.255934	0.164603	0.0846233	0.0490196	0.0773994	0.0402477	0.0149639	0.0175439	0.0206398	0.0242518	0.0149639	0.00567595	0.00980392	0.0139319	0.0139319	0.00877193	0.00361197	0.0118679	0.00257998	0.0134159	0.00309598	0.00464396	0.00877193	0.00515996	0.00567595	0.00154799	0.00257998	0.00103199	0.00309598	0.00309598	0.00515996	0.00361197	0.00103199	0.00103199	0.00257998	0.00206398	0	0.00103199	0.00103199	0
733	31	111	0.18	7.72	76440	12012	7139774	1682.41	0.347569	0.271645	0.183067	0.113387	0.0484515	0.0527806	0.043623	0.0230603	0.0220613	0.0231435	0.0242258	0.015651	0.0120713	0.00840826	0.011655	0.0124043	0.00815851	0.00507826	0.011988	0.00674326	0.00832501	0.00516151	0.00308025	0.0044955	0.00541126	0.00774226	0.003663	0.00507826	0.003996	0.00324675	0.00732601	0.0038295	0.0041625	0.00333	0.0011655	0.00333	0.001665	0.000915751	0.0021645	0.000915751	0.000915751
734	40	81	0.16	3.64	84656	14476	7486992	1933.49	0.371719	0.287027	0.170075	0.126554	0.0489085	0.0512573	0.047596	0.0235562	0.0201713	0.0228654	0.0267339	0.0163719	0.0133324	0.00842774	0.00842774	0.0105692	0.00697707	0.00538823	0.0104311	0.00518099	0.0089113	0.00573363	0.00359215	0.00262503	0.00559547	0.00649351	0.00331583	0.00407571	0.00504283	0.00435203	0.00980934	0.00373031	0.00594087	0.00110528	0.000483559	0.00262503	0.00110528	0.000552639	0.00145068	0.00131252	0.0013816
735	32	85	0.2	8.57	15532	2374	1430622	1659.42	0.304549	0.296967	0.175653	0.0880371	0.0497051	0.0467565	0.0471778	0.0353833	0.0176917	0.0185341	0.0244313	0.0117944	0.00926706	0.00547599	0.0117944	0.00926706	0.00589722	0.00547599	0.0122157	0.00336984	0.00758214	0.00252738	0.00210615	0.00294861	0.00463353	0.00716091	0.0042123	0.00252738	0.00294861	0.00252738	0.00294861	0.00505476	0.00589722	0.00084246	0.00210615	0.00294861	0	0.00042123	0	0.00168492	0
736	33	119	0.2	3.15	15114	2264	1410098	1605.56	0.305212	0.31758	0.162544	0.110866	0.055212	0.0565371	0.0428445	0.0318021	0.0123675	0.0167845	0.0194346	0.0189929	0.0123675	0.00530035	0.010159	0.0128092	0.00530035	0.00795053	0.00309187	0.00353357	0.0119258	0.00927562	0.000883392	0	0.00662544	0.0106007	0.00265018	0.00220848	0.00176678	0.00220848	0.00309187	0.00309187	0.00795053	0.00441696	0.00265018	0	0.000883392	0.00176678	0.00176678	0.00265018	0.000883392
737	31	131	0.15	5.59	73178	10470	6875766	1522.74	0.446323	0.243266	0.152913	0.0977077	0.0398281	0.0505253	0.0405922	0.0181471	0.0199618	0.0217765	0.0224451	0.0149952	0.0100287	0.00802292	0.0123209	0.00945559	0.00840497	0.00506208	0.00859599	0.00448902	0.00792741	0.0061127	0.00401146	0.00448902	0.00496657	0.00448902	0.00238777	0.00401146	0.00276982	0.00305635	0.00668577	0.0025788	0.00439351	0.00200573	0.00105062	0.00191022	0.00114613	0.000668577	0.0017192	0.00143266	0.000764088
738	39	93	0.25	8.01	76668	10398	7221484	1439.87	0.322466	0.274476	0.170129	0.0673206	0.0482785	0.0526063	0.0397192	0.0236584	0.0188498	0.0201	0.025678	0.0156761	0.0128871	0.0113483	0.0128871	0.010579	0.00971341	0.00596269	0.00846317	0.00423158	0.00759761	0.00519331	0.00163493	0.00413541	0.005578	0.00653972	0.00221196	0.00413541	0.00394307	0.00336603	0.0090402	0.0034622	0.00423158	0.00192345	0.000769379	0.00288517	0.000769379	0.000192345	0.000961723	0.000865551	0.000769379
739	30	109	0.3	10.9	68712	9380	6560732	1429.72	0.333902	0.250533	0.181023	0.0828358	0.0508529	0.0450959	0.0414712	0.0206823	0.0158849	0.0232409	0.0250533	0.0144989	0.0126866	0.008742	0.008742	0.0104478	0.00671642	0.00565032	0.00671642	0.00415778	0.00628998	0.00522388	0.00266525	0.00351812	0.00511727	0.00554371	0.00309168	0.00309168	0.00351812	0.00447761	0.00724947	0.00298507	0.00223881	0.00138593	0.00117271	0.00277186	0.00138593	0.000426439	0.00117271	0.000319829	0.00159915
740	40	132	0.24	11.1	86108	11550	8305052	1390.72	0.320779	0.271602	0.169177	0.0811255	0.0507359	0.0439827	0.0387013	0.0201732	0.0154113	0.022684	0.0245022	0.0127273	0.0142857	0.00597403	0.0100433	0.00865801	0.00744589	0.00848485	0.00865801	0.00424242	0.00857143	0.00424242	0.00441558	0.00406926	0.00632035	0.00606061	0.00242424	0.0047619	0.0025974	0.00251082	0.00649351	0.00199134	0.00406926	0.00233766	0.000865801	0.00181818	0.000692641	0.00034632	0.00138528	0.00138528	0.0004329
741	40	133	0.3	19.9	91298	11644	8986582	1295.71	0.270783	0.284267	0.176829	0.061405	0.0477499	0.0482652	0.0407077	0.0258502	0.0183786	0.0226726	0.0265373	0.0165751	0.013741	0.0072999	0.0100481	0.00644109	0.0072999	0.00687049	0.00747166	0.0063552	0.0077293	0.00480934	0.00214703	0.00326348	0.00515287	0.00626932	0.00377877	0.00498111	0.00437994	0.00223291	0.00807283	0.00291996	0.00377877	0.00171762	0.00154586	0.00171762	0.000601168	0.000171762	0.00077293	0.000944693	0.00077293
742	39	136	0.22	4.57	14024	2218	1308904	1694.55	0.411632	0.251578	0.133904	0.0897205	0.0441839	0.0491434	0.0464382	0.0211903	0.0180343	0.0207394	0.0293057	0.00946799	0.00586114	0.00541028	0.00811542	0.0108206	0.003156	0.00721371	0.00721371	0.00360685	0.00676285	0.00811542	0.00180343	0.00360685	0.00450857	0.00450857	0.00180343	0.00270514	0.00405771	0.00766456	0.00631199	0.00180343	0.00270514	0.00360685	0.000901713	0.00495942	0.000901713	0.000901713	0	0.000450857	0.000901713
743	34	124	0.17	6.56	18314	2524	1738660	1451.69	0.41561	0.239303	0.162441	0.0740887	0.0471474	0.0435816	0.0336767	0.0217908	0.0194136	0.0269414	0.02813	0.0122821	0.0130745	0.00752773	0.0118859	0.0114897	0.00832013	0.00356577	0.00435816	0.00158479	0.00396197	0.00554675	0.00237718	0.00118859	0.00396197	0.00832013	0.00554675	0.00277338	0.00316957	0.00237718	0.00356577	0.00316957	0.00554675	0.00158479	0.000792393	0.00158479	0	0	0	0	0
744	37	81	0.13	4.83	15900	2394	1526002	1568.81	0.461571	0.245614	0.158312	0.104428	0.0538847	0.0588972	0.0388471	0.0196324	0.0204678	0.0208855	0.0250627	0.0162907	0.0125313	0.00918964	0.0150376	0.0104428	0.0100251	0.00501253	0.00710109	0.00835422	0.00543024	0.00626566	0.00208855	0.00459482	0.00543024	0.00918964	0.00208855	0.00459482	0.0037594	0.00292398	0.00584795	0.00125313	0.00501253	0.00250627	0.000835422	0.00167084	0.00167084	0.000417711	0.00167084	0.000835422	0.000835422
745	36	89	0.21	3.5	61046	8788	5880380	1494.46	0.300979	0.2467	0.166136	0.137574	0.0459718	0.0615612	0.0411925	0.0233273	0.015817	0.0223031	0.0229859	0.0138826	0.0127447	0.00762403	0.0129722	0.0110378	0.00591716	0.00500683	0.00853437	0.00705508	0.00910332	0.00500683	0.0040965	0.002731	0.00432408	0.00705508	0.00193446	0.00591716	0.00364133	0.00352754	0.00694128	0.00284479	0.00637233	0.00250341	0.000341375	0.00216204	0.002731	0.000568958	0.000796541	0.000568958	0.00113792
746	36	90	0.3	18.5	14582	2144	1387040	1545.74	0.395522	0.278451	0.16791	0.0820896	0.0517724	0.0499067	0.0419776	0.0284515	0.014459	0.0228545	0.0223881	0.0163246	0.014459	0.0079291	0.0153918	0.00746269	0.011194	0.00652985	0.0116604	0.00559701	0.00932836	0.00373134	0.00279851	0.00279851	0.00186567	0.00559701	0.00186567	0.00233209	0.00326493	0.00139925	0.00559701	0	0.000932836	0.000932836	0	0.00186567	0	0.000932836	0.00139925	0.000932836	0.000466418
747	30	87	0.3	14.2	66758	9700	6399586	1515.72	0.378144	0.258557	0.149691	0.0771134	0.0480412	0.0482474	0.0474227	0.0224742	0.0157732	0.018866	0.0245361	0.0151546	0.012268	0.00670103	0.0109278	0.00762887	0.00659794	0.00680412	0.00969072	0.00556701	0.00731959	0.00247423	0.00371134	0.00391753	0.00639175	0.00639175	0.00319588	0.00453608	0.00257732	0.00329897	0.00762887	0.00350515	0.00463918	0.00206186	0.00226804	0.00237113	0.000618557	0.000412371	0.00195876	0.000309278	0.00103093
748	31	95	0.28	4.72	16050	2378	1498504	1586.92	0.364172	0.268293	0.15349	0.0996636	0.0542473	0.049201	0.0311186	0.0164003	0.0197645	0.0231287	0.0218671	0.0134567	0.0218671	0.0100925	0.00756939	0.00504626	0.00630782	0.0121951	0.0126156	0.00378469	0.00756939	0.0058873	0.00336417	0.00252313	0.00714886	0.00756939	0.00294365	0.00294365	0.00378469	0.00336417	0.0058873	0.00168209	0.0058873	0.000841043	0.00126156	0.00420521	0.000841043	0	0.000841043	0.00126156	0.00546678
749	43	101	0.2	3.1	18444	2892	1716392	1684.93	0.42047	0.231674	0.159405	0.209544	0.0501383	0.0459889	0.0349239	0.0217842	0.0159059	0.0210927	0.0238589	0.0165975	0.0162517	0.0103734	0.0107192	0.00968188	0.0055325	0.00656985	0.0134855	0.00172891	0.00622407	0.00311203	0.00345781	0.00345781	0.00484094	0.00864454	0.00207469	0.00276625	0.00242047	0.00276625	0.0038036	0.00276625	0.00518672	0.00172891	0.00242047	0.000691563	0.00345781	0	0	0.00138313	0.000345781
750	36	89	0.3	4.22	74022	10364	7098354	1460.06	0.374083	0.248553	0.168178	0.0829795	0.0449633	0.0515245	0.03956	0.0177538	0.0164029	0.0255693	0.0257623	0.0133153	0.0135083	0.00656117	0.0108066	0.00964878	0.0063682	0.00742956	0.00588576	0.00424547	0.00935932	0.00414898	0.00337707	0.00385951	0.00569278	0.00540332	0.00328059	0.0047279	0.00492088	0.00250868	0.00723659	0.00250868	0.00501737	0.00221922	0.00106137	0.00202624	0.00135083	0.000578927	0.000675415	0.000482439	0.00115785
751	43	77	0.11	4.28	21862	3146	2082782	1510.48	0.460267	0.285442	0.176414	0.0616656	0.0499046	0.0572155	0.0422759	0.0216147	0.0152575	0.0247934	0.018754	0.0168468	0.0108074	0.00476796	0.0114431	0.0133503	0.00985378	0.00286078	0.00858233	0.00317864	0.0127146	0.00413223	0.0034965	0.00603942	0.0044501	0.00890019	0.00381437	0.00317864	0.00381437	0.00158932	0.0079466	0.00317864	0.0044501	0.0034965	0.00158932	0.00381437	0.000635728	0.000635728	0	0.00127146	0.00190718
752	33	115	0.16	3.45	68536	10838	6347732	1707.38	0.598542	0.256597	0.166636	0.0798118	0.0388448	0.0483484	0.0417051	0.0229747	0.0179	0.0204835	0.024451	0.0137479	0.0110722	0.00867319	0.0125484	0.0107953	0.00765824	0.00904226	0.00830412	0.00544381	0.00839638	0.00553608	0.00286031	0.00322938	0.00553608	0.00553608	0.00433659	0.00369072	0.00295257	0.00350618	0.00784278	0.00286031	0.005167	0.00286031	0.00138402	0.00166082	0.00175309	0.000369072	0.000830412	0.00110722	0.000830412
753	33	83	0.17	3.09	75972	12200	6859886	1778.46	0.509098	0.277541	0.176148	0.0661475	0.0496721	0.0640164	0.0453279	0.0261475	0.0205738	0.0198361	0.0242623	0.020082	0.0147541	0.00877049	0.0104918	0.00868852	0.00647541	0.0057377	0.00983607	0.0047541	0.0102459	0.00540984	0.00360656	0.0042623	0.00516393	0.00614754	0.00352459	0.00327869	0.00213115	0.00385246	0.00713115	0.00418033	0.00516393	0.00172131	0.000901639	0.00237705	0.000491803	0.00147541	0.000819672	0.00155738	0.000409836
754	34	81	0.17	4.55	77114	12088	7114552	1699.05	0.45086	0.275314	0.179434	0.0755295	0.0484778	0.0547651	0.0445069	0.0237426	0.0181171	0.0206817	0.0240735	0.0158008	0.0141463	0.0086863	0.0104236	0.0110854	0.00926539	0.00504633	0.00777631	0.00463269	0.00636995	0.00405361	0.00330907	0.00347452	0.00380543	0.00587359	0.00363997	0.00628723	0.00306089	0.00314361	0.00670086	0.00215089	0.00463269	0.00181999	0.00107545	0.00173726	0.000909993	0.000827267	0.000413633	0.00173726	0.0012409
755	38	134	0.11	4.66	23736	3506	2134196	1642.77	0.397604	0.275813	0.178266	0.100685	0.0539076	0.058186	0.0513406	0.0248146	0.013976	0.0168283	0.0276669	0.0188249	0.0136908	0.00541928	0.0108386	0.0108386	0.00969766	0.00627496	0.00855676	0.00598973	0.00969766	0.00427838	0.00399315	0.0034227	0.00770108	0.00656018	0.00570451	0.00399315	0.00256703	0.00285225	0.0102681	0.00427838	0.00570451	0.00313748	0.00171135	0.00142613	0	0.000570451	0.00171135	0.00142613	0.0022818
756	34	77	0.11	3.23	20346	3212	1917334	1675.24	0.486301	0.264321	0.16594	0.136364	0.0429639	0.0398506	0.0376712	0.0252179	0.016812	0.0211706	0.0252179	0.0161893	0.00840598	0.0118306	0.0155666	0.00933998	0.00249066	0.00498132	0.00622665	0.00591532	0.0108966	0.00809465	0.001868	0.00217933	0.00529265	0.00778331	0.00373599	0.00217933	0.00684932	0.00280199	0.00435866	0.00591532	0.00280199	0.00311333	0.00280199	0.00124533	0.001868	0	0.00217933	0.000311333	0.000622665
757	26	88	0.26	7.36	62276	8812	5856242	1504.72	0.327621	0.27542	0.174762	0.0786428	0.0463005	0.0541307	0.0480027	0.0276895	0.01532	0.0233772	0.027803	0.0116886	0.0100999	0.00737631	0.0141852	0.0133908	0.00998638	0.00590104	0.00919201	0.0055606	0.00748979	0.00408534	0.00261008	0.00329097	0.00544712	0.00817068	0.00385837	0.00522015	0.00351793	0.00226963	0.00737631	0.00442578	0.00544712	0.00113482	0.00102133	0.00329097	0.00113482	0.000113482	0.000907853	0.000907853	0.000907853
758	35	121	0.17	4.85	16776	2584	1574042	1641.63	0.574303	0.248839	0.152864	0.0797214	0.0448916	0.0491486	0.0406347	0.0174149	0.0166409	0.0208978	0.0294118	0.0158669	0.0139319	0.00580495	0.00657895	0.00657895	0.00541796	0.00696594	0.00812693	0.00309598	0.00851393	0.00386997	0.00154799	0.00232198	0.00270898	0.00580495	0.000773994	0.00503096	0.00116099	0.00193498	0.00580495	0.000386997	0.00348297	0.00309598	0.000773994	0.00232198	0	0.000773994	0	0.00154799	0
759	37	100	0.11	3.69	16746	2864	1551856	1845.53	0.409218	0.243017	0.179469	0.112779	0.0506285	0.0579609	0.051676	0.021648	0.0185056	0.0254888	0.0275838	0.0153631	0.0118715	0.00837989	0.012919	0.00803073	0.00663408	0.00663408	0.00837989	0.00384078	0.00803073	0.0027933	0.00453911	0.00593575	0.00663408	0.00523743	0.00523743	0.00244413	0.00349162	0.00349162	0.0073324	0.0027933	0.00209497	0.00139665	0	0.00314246	0.00139665	0.00139665	0.00139665	0	0.000349162
760	40	111	0.24	7.16	17504	2436	1682938	1447.47	0.41133	0.287356	0.16092	0.0681445	0.045156	0.0570608	0.0365353	0.022578	0.0151888	0.0246305	0.022578	0.0168309	0.00944171	0.00821018	0.0106732	0.0110837	0.00985222	0.00862069	0.0143678	0.00328407	0.00697865	0.00205255	0.00410509	0.00656814	0.00164204	0.00615764	0.00123153	0.00410509	0.00205255	0.00615764	0.00492611	0.00246305	0.0045156	0.000821018	0.000821018	0.00410509	0	0.000821018	0.00205255	0.00164204	0.00164204
761	31	100	0.13	3.34	13974	2270	1279018	1774.8	0.476652	0.287225	0.167841	0.104405	0.046696	0.0471366	0.0511013	0.0268722	0.022467	0.0220264	0.0193833	0.0154185	0.0114537	0.0101322	0.0092511	0.00837004	0.0110132	0.00176211	0.00837004	0.00660793	0.00440529	0.00528634	0.00484581	0.00176211	0.00176211	0.0030837	0.00264317	0.0061674	0.000440529	0.0030837	0.00396476	0.00220264	0.00264317	0.0030837	0.000440529	0.00484581	0	0	0	0	0.000881057
762	36	106	0.18	3.46	79808	11562	7423460	1557.49	0.419132	0.280055	0.176354	0.0746411	0.0539699	0.0524131	0.0461858	0.0262065	0.0196333	0.0290607	0.0214496	0.0170386	0.0169521	0.00864902	0.0108113	0.0113302	0.00864902	0.00743816	0.00804359	0.0070922	0.0097734	0.00285418	0.00415153	0.00432451	0.00501643	0.00864902	0.00467047	0.00328663	0.00415153	0.0017298	0.008822	0.00276769	0.0052759	0.00147033	0.000951392	0.00242173	0.00103788	0.000951392	0.000345961	0.000864902	0.000345961
763	23	112	0.3	3.33	13128	1938	1227250	1579.14	0.47678	0.25645	0.165119	0.0939112	0.0330237	0.0438596	0.0345717	0.0216718	0.0273478	0.0288958	0.0227038	0.0283798	0.0221878	0.0134159	0.0139319	0.00928793	0.00619195	0.00722394	0.00567595	0.00154799	0.00825593	0.00412797	0.00154799	0.00257998	0.00670795	0.00619195	0.00154799	0.00877193	0.00257998	0.00464396	0.00928793	0.00619195	0.00412797	0.00154799	0.00103199	0.00464396	0.00103199	0	0.00103199	0.000515996	0
764	42	85	0.1	4.8	13274	2024	1283174	1577.34	0.463933	0.248024	0.132905	0.187747	0.048419	0.0563241	0.0306324	0.020751	0.0123518	0.0212451	0.0261858	0.0197628	0.00790514	0.00642292	0.0172925	0.0128458	0.0108696	0.00197628	0.0103755	0.00790514	0.00790514	0.0034585	0.006917	0.00197628	0.006917	0.00592885	0.00197628	0.00543478	0.00642292	0.00296443	0.00741107	0.00395257	0.00247036	0.0034585	0	0.00296443	0.00296443	0	0	0.00148221	0.000988142
765	19	106	0.17	3.41	14680	2320	1340754	1730.37	0.374569	0.280603	0.203017	0.0685345	0.0474138	0.050431	0.0422414	0.0306034	0.0237069	0.025431	0.0366379	0.0133621	0.00991379	0.00689655	0.0125	0.0146552	0.00862069	0.00344828	0.00603448	0.00775862	0.00646552	0.00560345	0.00344828	0.00258621	0.00862069	0.00517241	0.00474138	0.00560345	0.00387931	0.00215517	0.00603448	0.00344828	0.00732759	0.0012931	0.0012931	0.00517241	0.000862069	0.00344828	0.000431034	0.00344828	0.0012931
766	38	81	0.16	5.68	13960	1874	1335704	1403.01	0.351121	0.248666	0.179829	0.11206	0.0458911	0.0629669	0.0352188	0.0197439	0.022412	0.022412	0.0208111	0.0229456	0.0186766	0.00853789	0.0058698	0.011206	0.00480256	0.00640342	0.0090715	0.00853789	0.00693703	0.00373533	0.00533618	0.00426894	0.00480256	0.00960512	0.00266809	0.00373533	0.00426894	0.00160085	0.0106724	0.00533618	0.00320171	0.000533618	0	0.00213447	0.00266809	0	0	0	0
767	35	91	0.12	6.83	16602	2460	1575542	1561.37	0.386585	0.264228	0.186179	0.0934959	0.048374	0.051626	0.0504065	0.0199187	0.0195122	0.0272358	0.0300813	0.0182927	0.0117886	0.00447154	0.0101626	0.00528455	0.00894309	0.00447154	0.0117886	0	0.00731707	0.00284553	0.00203252	0.00365854	0.00609756	0.00650407	0.00203252	0.00325203	0.00325203	0.00284553	0.00813008	0.00528455	0.00203252	0.00162602	0.00162602	0.00162602	0	0.000406504	0.00121951	0	0
768	36	114	0.21	7.48	15138	2258	1453050	1553.97	0.372453	0.239593	0.151461	0.222321	0.0491585	0.0651019	0.0540301	0.0159433	0.0163862	0.0181577	0.023915	0.0190434	0.0146147	0.0110717	0.00708592	0.00620018	0.00310009	0.00620018	0.0088574	0.00752879	0.00708592	0.00487157	0.00930027	0.00398583	0.00310009	0.00708592	0.00221435	0.00265722	0.00310009	0.00132861	0.00310009	0.00088574	0.00354296	0.00354296	0.00221435	0.00177148	0.00354296	0	0.00044287	0	0.00088574
769	27	94	0.19	9.89	19456	2980	1798982	1656.49	0.495973	0.24698	0.182886	0.0996644	0.047651	0.0573826	0.0436242	0.0194631	0.0221477	0.0265101	0.0197987	0.0197987	0.0114094	0.00503356	0.00838926	0.0114094	0.00704698	0.00402685	0.00973154	0.00402685	0.00536913	0.00671141	0.00302013	0.00234899	0.00738255	0.00838926	0.00402685	0.00167785	0.00369128	0.000671141	0.011745	0.00536913	0.00469799	0.00134228	0.00033557	0.00234899	0.00100671	0.000671141	0.00033557	0.00033557	0.00033557
770	39	92	0.1	3.51	65702	10084	6266440	1609.21	0.511305	0.23572	0.157576	0.144883	0.045716	0.064756	0.0381793	0.0221142	0.0172551	0.0274693	0.0223126	0.0155692	0.0104125	0.00525585	0.0099167	0.00783419	0.00743752	0.00723919	0.00892503	0.00495835	0.00515668	0.00376835	0.00366918	0.00277668	0.00505752	0.00595002	0.00297501	0.00366918	0.00218167	0.00376835	0.00753669	0.00158667	0.00505752	0.00247917	0.000297501	0.00178501	0.00158667	0.000297501	0.00109084	0.00178501	0.00099167
771	29	96	0.16	6.79	18022	2688	1699236	1581.89	0.428943	0.238467	0.15625	0.204985	0.0491071	0.0520833	0.0457589	0.0208333	0.0241815	0.0267857	0.0238095	0.015625	0.0104167	0.00558036	0.00967262	0.0137649	0.00297619	0.00111607	0.00744048	0.00595238	0.00483631	0.00334821	0.00483631	0.0063244	0.00334821	0.0014881	0.00446429	0.00446429	0.00483631	0.00483631	0.00297619	0.00334821	0.00186012	0.00186012	0.0014881	0	0.00520833	0	0.0014881	0.00372024	0.00334821
772	34	88	0.17	5.39	78186	12150	7183530	1691.37	0.526831	0.255556	0.17251	0.0969547	0.050535	0.0483951	0.0404115	0.0220576	0.0206584	0.0246091	0.0178601	0.0144856	0.013251	0.00790123	0.00946502	0.00765432	0.00658436	0.00493827	0.00814815	0.00452675	0.00691358	0.0037037	0.00329218	0.00469136	0.00592593	0.00625514	0.0037037	0.00288066	0.00337449	0.00320988	0.00502058	0.00238683	0.00271605	0.00205761	0.00115226	0.00246914	0.000576132	0.000740741	0.00090535	0.00106996	0.000411523
773	36	120	0.25	11.2	19604	2672	1879418	1421.72	0.302395	0.284431	0.188997	0.113024	0.050524	0.0557635	0.0407934	0.0235778	0.0175898	0.0164671	0.0243263	0.0213323	0.0183383	0.00711078	0.0108533	0.00785928	0.00636228	0.00336826	0.00598802	0.00636228	0.00636228	0.00449102	0.00224551	0.00449102	0.00523952	0.00673653	0.00336826	0.00336826	0.00299401	0.00187126	0.00561377	0.000374251	0.00673653	0.00224551	0.00224551	0.00187126	0.00187126	0	0.00261976	0.00112275	0
774	25	95	0.21	7.79	15720	2472	1453572	1700.64	0.731392	0.217233	0.125	0.122573	0.0319579	0.0432848	0.0339806	0.0165858	0.0190129	0.0242718	0.0242718	0.00849515	0.00930421	0.00566343	0.00444984	0.00606796	0.0101133	0.00202265	0.0105178	0.00566343	0.00444984	0.00121359	0.00202265	0.000809061	0.00323625	0.0105178	0.00485437	0.00121359	0.00566343	0.000809061	0.00364078	0.0052589	0.00242718	0.00242718	0.00121359	0.000809061	0.00161812	0.000404531	0	0	0
775	36	152	0.19	6.95	14034	2162	1309390	1651.15	0.471785	0.264107	0.159112	0.0948196	0.060592	0.0518039	0.0439408	0.0194265	0.0231267	0.0323774	0.0120259	0.00971323	0.0166512	0.00601295	0.00786309	0.00878816	0.00786309	0.00601295	0.00740056	0.00601295	0.0101758	0.00277521	0.00647549	0.00786309	0.000462535	0.00185014	0.00693802	0.00185014	0.00277521	0.00277521	0.00462535	0.000925069	0.00508788	0.000925069	0	0.00277521	0	0	0.000462535	0.000462535	0
776	34	106	0.11	4.79	19918	3376	1841798	1832.99	0.442239	0.245261	0.152251	0.226896	0.0388033	0.0571682	0.0385071	0.019846	0.014218	0.0361374	0.0186611	0.0148104	0.0136256	0.00503555	0.0103673	0.0121445	0.0103673	0.0106635	0.0068128	0.00622038	0.00770142	0.00414692	0.00296209	0.00266588	0.0068128	0.00533175	0.00385071	0.00236967	0.00414692	0.00296209	0.00592417	0.00148104	0.00385071	0.00177725	0.00207346	0.00414692	0.00414692	0	0.00236967	0.00296209	0.000296209
777	39	109	0.18	8.16	76704	11968	7127836	1679.05	0.339238	0.286013	0.176888	0.171791	0.0478777	0.0490475	0.0474599	0.0264037	0.0144552	0.0240642	0.0274064	0.0165441	0.0101103	0.00752005	0.0108623	0.0108623	0.00827206	0.00701872	0.0100267	0.00501337	0.00676805	0.00551471	0.0040107	0.00325869	0.00484626	0.0060996	0.00376003	0.00467914	0.00350936	0.0026738	0.00693516	0.00259024	0.0060996	0.00200535	0.000501337	0.00275735	0.00292447	0.000417781	0.00167112	0.0013369	0.000752005
778	32	106	0.12	3.57	13912	2098	1288430	1628.34	0.391325	0.272641	0.154909	0.146806	0.0519542	0.0505243	0.0414681	0.021449	0.0162059	0.0228789	0.0238322	0.0123928	0.014776	0.00619638	0.00953289	0.00714967	0.0042898	0.00524309	0.00667302	0.00476644	0.0085796	0.00571973	0.00524309	0.00953289	0.00571973	0.0042898	0.00142993	0.00381316	0.00238322	0.00333651	0.00285987	0.00333651	0.00714967	0	0.000476644	0	0.00190658	0.00190658	0.00238322	0.000953289	0.000953289
779	37	88	0.1	4.13	12626	1964	1198480	1638.74	0.453666	0.261202	0.183809	0.0962322	0.0514257	0.052444	0.0514257	0.0224033	0.0264766	0.0208758	0.0224033	0.0142566	0.0193483	0.00712831	0.0086558	0.01222	0.0106925	0.00509165	0.00967413	0.00560081	0.00458248	0.00763747	0.00560081	0.00305499	0.00356415	0.00610998	0.00458248	0.00254582	0.00560081	0.00305499	0.00661914	0.00458248	0.00407332	0	0.00203666	0.00203666	0.00101833	0.00101833	0.00254582	0	0.000509165
780	34	84	0.23	9.73	75516	10520	7096698	1482.38	0.403327	0.269867	0.157985	0.117586	0.0470532	0.0527567	0.0437262	0.0245247	0.0195817	0.0211977	0.0238593	0.0161597	0.0112167	0.00826996	0.0130228	0.0104563	0.00903042	0.00503802	0.00703422	0.00427757	0.00941065	0.00494297	0.00361217	0.00389734	0.00427757	0.00560837	0.00437262	0.00247148	0.00209125	0.0039924	0.00551331	0.00247148	0.00579848	0.00218631	0.000665399	0.00256654	0.00114068	0.000760456	0	0.000285171	0.000475285
781	25	98	0.16	4.1	69346	10372	6772636	1531.46	0.443791	0.262823	0.164963	0.0922676	0.0447358	0.0463749	0.0399152	0.021693	0.0161975	0.0199576	0.0236213	0.0159082	0.0113768	0.00674894	0.00973776	0.0142692	0.00742383	0.00549556	0.00694177	0.00761666	0.00915927	0.00636329	0.00192827	0.00385654	0.0035673	0.00674894	0.00221751	0.00279599	0.00443502	0.0021211	0.00559198	0.00424219	0.0035673	0.00183185	0.000771307	0.000964134	0.00115696	0.000385654	0.00028924	0.00106055	0.000192827
782	31	106	0.18	6.14	66564	10370	6145280	1687.47	0.512633	0.272903	0.17541	0.0735776	0.0465767	0.0526519	0.0452266	0.0231437	0.0174542	0.0206365	0.0229508	0.0151398	0.0108004	0.0072324	0.00906461	0.00838959	0.00790743	0.00665381	0.00858245	0.00568949	0.00819672	0.00559306	0.00279653	0.0045323	0.0045323	0.00607522	0.00395371	0.00405014	0.00337512	0.00318226	0.00877531	0.00202507	0.00568949	0.00106075	0.00106075	0.00173578	0.000771456	0.00106075	0.000385728	0.00173578	0.00163934
783	32	179	0.16	4.68	70926	11240	6377616	1762.41	0.315302	0.296085	0.178648	0.156317	0.0523132	0.0681495	0.0496441	0.0315836	0.0155694	0.0228648	0.0315836	0.019306	0.0120996	0.00738434	0.00845196	0.00809609	0.0108541	0.00631673	0.00702847	0.00622776	0.00809609	0.00587189	0.0047153	0.00435943	0.00720641	0.00631673	0.00364769	0.0044484	0.0044484	0.00275801	0.00925267	0.0022242	0.0047153	0.00177936	0.00106762	0.00169039	0.00142349	0.00124555	0.00106762	0.00106762	0.00115658
784	26	89	0.15	3.58	14446	2398	1359214	1764.25	0.394912	0.241868	0.162636	0.318599	0.0450375	0.0554629	0.0329441	0.0250209	0.0195997	0.0150125	0.0191827	0.0191827	0.0112594	0.00542118	0.0141785	0.0116764	0.00917431	0.00750626	0.0100083	0.00750626	0.0087573	0.00375313	0.00625521	0.00166806	0.00458716	0.0058382	0.00208507	0.00375313	0.00208507	0.00250209	0.00625521	0.00250209	0.00417014	0.00458716	0	0.0029191	0.00458716	0	0.00542118	0.00166806	0.00125104
785	43	90	0.1	3.63	75512	12484	6854472	1821.29	0.402996	0.269946	0.172541	0.168055	0.0516661	0.0692887	0.0477411	0.0262736	0.0168215	0.0229894	0.0232297	0.0173822	0.0123358	0.00616789	0.010173	0.00873118	0.010173	0.00664851	0.00857097	0.00664851	0.00744954	0.00448574	0.00536687	0.00392502	0.00496636	0.00400513	0.00280359	0.00464595	0.00360461	0.00360461	0.00825056	0.0030439	0.0063281	0.00216277	0.00176226	0.00360461	0.0032842	0.000240308	0.00160205	0.00192246	0.000480615
786	30	95	0.22	3.72	73548	10622	6965848	1524.87	0.373094	0.285539	0.19083	0.0829411	0.0517793	0.057428	0.0478253	0.0252307	0.0156279	0.0253248	0.0238185	0.0155338	0.0119563	0.00790812	0.00847298	0.00941442	0.00960271	0.00687253	0.0080964	0.0048955	0.00800226	0.00423649	0.00348334	0.00244775	0.00517793	0.00922613	0.00423649	0.0057428	0.00338919	0.00291847	0.00668424	0.00546037	0.0048955	0.00141216	0.00103559	0.00178874	0.00065901	0.00122387	0.000376577	0.000847298	0.00122387
787	27	109	0.27	6.06	18414	2460	1758358	1399.03	0.369512	0.238618	0.2	0.113008	0.0463415	0.0520325	0.0378049	0.0195122	0.0247967	0.0292683	0.0211382	0.0272358	0.0146341	0.0109756	0.0121951	0.0121951	0.00650407	0.00772358	0.00813008	0.00365854	0.00813008	0.00284553	0.00325203	0.00162602	0.00447154	0.00447154	0.00650407	0.0097561	0.00325203	0.00406504	0.00691057	0.00162602	0.00447154	0.00406504	0	0.00243902	0.00162602	0	0	0.00121951	0.000813008
788	36	102	0.15	5.21	17990	2896	1606432	1802.75	0.585635	0.252072	0.182666	0.189572	0.0462707	0.0680249	0.0473066	0.0245166	0.0183011	0.0265884	0.0248619	0.0155387	0.0120856	0.0103591	0.011395	0.011395	0.0089779	0.00483425	0.0110497	0.00552486	0.00828729	0.00828729	0.00587017	0.00207182	0.00448895	0.00587017	0.00483425	0.00587017	0.00207182	0.00345304	0.0086326	0.00310773	0.00345304	0.00310773	0	0.00241713	0.00138122	0.000345304	0.00207182	0.00138122	0.00276243
789	41	110	0.28	6.37	10782	1696	969466	1749.42	0.580189	0.290094	0.199292	0.100825	0.0518868	0.0601415	0.035967	0.0194575	0.0206368	0.03125	0.0259434	0.0159198	0.00707547	0.00412736	0.00943396	0.0100236	0.0153302	0.0053066	0.0135613	0.00707547	0.0117925	0.00412736	0.00353774	0.00117925	0.00412736	0.0106132	0.00412736	0.00471698	0.00412736	0.000589623	0.00707547	0.00589623	0.0053066	0.000589623	0.00589623	0.00117925	0.00117925	0.00117925	0.00235849	0.00117925	0
790	36	115	0.17	4.4	14558	2240	1362262	1644.32	0.337946	0.283482	0.194643	0.10625	0.04375	0.04375	0.0419643	0.0191964	0.0183036	0.0205357	0.0183036	0.0191964	0.00982143	0.00401786	0.0116071	0.00758929	0.00669643	0.00669643	0.00669643	0.00714286	0.00848214	0.00535714	0.00580357	0.00223214	0.00446429	0.00446429	0.00178571	0.00401786	0.00401786	0.00401786	0.00803571	0.00223214	0.00669643	0.00267857	0	0.00357143	0	0.000892857	0.00133929	0.000892857	0.000892857
791	32	84	0.2	7.66	70588	10376	6521898	1590.95	0.408057	0.261083	0.175983	0.164996	0.0470316	0.0474171	0.0385505	0.021781	0.0150347	0.0237086	0.0219738	0.0174441	0.0143601	0.00549345	0.0119507	0.0104086	0.00896299	0.00693909	0.00925212	0.00424056	0.00983038	0.0040478	0.00240941	0.0040478	0.00520432	0.00530069	0.00192753	0.00443331	0.0036623	0.00385505	0.00655359	0.0020239	0.0056862	0.00308404	0.000963763	0.00183115	0.00077101	0.000578258	0.00077101	0.000963763	0.000674634
792	29	94	0.27	13.7	13210	2060	1187592	1734.6	0.677184	0.265049	0.198058	0.0820388	0.0432039	0.0616505	0.042233	0.0247573	0.0203883	0.0135922	0.0237864	0.0199029	0.018932	0.00582524	0.018932	0.0160194	0.00825243	0.00582524	0.0126214	0.00436893	0.0101942	0.00533981	0.00145631	0.00291262	0.0121359	0.00631068	0.00291262	0.00485437	0.0038835	0.00533981	0.00825243	0.00339806	0.00533981	0.000970874	0	0.000970874	0.000970874	0	0	0	0
793	35	119	0.25	7.72	69174	9636	6456354	1492.48	0.394043	0.287464	0.171959	0.113117	0.0464923	0.0590494	0.0449357	0.0243877	0.0222084	0.0200291	0.0241802	0.0117269	0.0148402	0.0113117	0.0151515	0.0118306	0.00778331	0.00757576	0.00996264	0.00518888	0.00819842	0.00550021	0.00342466	0.00622665	0.00570776	0.00747198	0.0032171	0.00487754	0.00394355	0.00238688	0.00757576	0.00280199	0.00425488	0.00280199	0.00134911	0.001868	0.00103778	0.00083022	0.000311333	0.000726443	0.001868
794	29	146	0.28	3.62	18138	2682	1658852	1616.78	0.399702	0.275913	0.157345	0.123043	0.0533184	0.0637584	0.0454884	0.0264728	0.0126771	0.0283371	0.0257271	0.01305	0.0141685	0.00894855	0.0093214	0.0126771	0.0111857	0.00782998	0.01044	0.00521999	0.0033557	0.00745712	0.00223714	0.00260999	0.00447427	0.00633855	0.00521999	0.00447427	0.00186428	0.00111857	0.00447427	0.00223714	0.00298285	0.00186428	0.00223714	0.00186428	0.00298285	0.000372856	0.000745712	0.00186428	0.000745712
795	35	124	0.14	3.89	14576	2330	1308236	1781.02	0.733476	0.25279	0.198283	0.0776824	0.0549356	0.0553648	0.0429185	0.0223176	0.0236052	0.0223176	0.0266094	0.0128755	0.0154506	0.00772532	0.0107296	0.00772532	0.00686695	0.00472103	0.0111588	0.00686695	0.00686695	0.00257511	0.00343348	0.0055794	0.00643777	0.00600858	0.00429185	0.000429185	0.00386266	0.00386266	0.00729614	0.000858369	0.00386266	0.00343348	0.00128755	0.00257511	0.00171674	0	0.00128755	0.000858369	0.000429185
796	33	90	0.23	5.96	19844	3294	1719174	1916.04	0.513054	0.299029	0.183364	0.11779	0.044323	0.0564663	0.0497875	0.0294475	0.0206436	0.0318761	0.0261081	0.0148755	0.0163934	0.0051609	0.0100182	0.00698239	0.00758956	0.0103218	0.010929	0.00789314	0.0112325	0.00576806	0.00273224	0.00212508	0.00273224	0.00607165	0.00182149	0.0100182	0.00182149	0.0051609	0.00941105	0.00151791	0.00607165	0.00212508	0.00121433	0.00455373	0.00212508	0.00151791	0.00182149	0.00121433	0.000607165
797	35	108	0.28	9.47	69288	9680	6580958	1470.91	0.382231	0.286157	0.172831	0.143905	0.0530992	0.0634298	0.0464876	0.025	0.0180785	0.0285124	0.0243802	0.0161157	0.013843	0.00754132	0.00940083	0.00805785	0.00857438	0.0071281	0.0107438	0.0052686	0.0089876	0.00516529	0.00599174	0.00433884	0.00785124	0.00454545	0.00320248	0.00382231	0.0036157	0.00464876	0.00495868	0.00123967	0.00630165	0.00154959	0.000309917	0.00299587	0.0017562	0.00113636	0.00123967	0.000826446	0.00103306
798	37	136	0.14	4.32	13970	2488	1252574	1986.31	0.483521	0.262862	0.206994	0.273312	0.0498392	0.0715434	0.0458199	0.0245177	0.0148714	0.0329582	0.0217042	0.0164791	0.0160772	0.0124598	0.00643087	0.0108521	0.00602894	0.00803859	0.00924437	0.00602894	0.0068328	0.00361736	0.00442122	0.0068328	0.00482315	0.00723473	0.00442122	0.00120579	0.00401929	0.00361736	0.0100482	0.00482315	0.00361736	0.0068328	0.00200965	0.00321543	0.00401929	0.000401929	0.00602894	0	0.000803859
799	40	110	0.22	3.35	64926	10574	5725798	1846.73	0.510497	0.297995	0.189994	0.139399	0.0539058	0.0703613	0.0487989	0.0302629	0.0195763	0.0278986	0.02648	0.0176849	0.0153206	0.00879516	0.0135237	0.0106866	0.00756573	0.00680915	0.0116323	0.00680915	0.00945716	0.00614715	0.00444486	0.00444486	0.0056743	0.00624172	0.00274258	0.00378286	0.00416115	0.00368829	0.0083223	0.00208057	0.00501229	0.00312086	0.000945716	0.00160772	0.00160772	0.000756573	0.00179686	0.000945716	0.00141857
800	29	117	0.15	3.68	16008	2648	1332736	1986.89	0.64426	0.30929	0.167674	0.182024	0.0426737	0.0634441	0.0419184	0.0317221	0.0241692	0.0260574	0.0207704	0.0166163	0.010574	0.0086858	0.00755287	0.00641994	0.00830816	0.00528701	0.015861	0.00415408	0.00981873	0.00453172	0.00679758	0.00302115	0.00679758	0.0086858	0.00151057	0.00528701	0.00415408	0.00188822	0.00528701	0.00377644	0.00755287	0.00302115	0.00188822	0.0026435	0.0060423	0.00151057	0.00339879	0.00151057	0
801	33	103	0.25	4.63	16346	2754	1406748	1957.71	0.587146	0.289034	0.185911	0.238562	0.043573	0.0493827	0.0374001	0.0290487	0.0214234	0.019971	0.0181554	0.0116195	0.0148874	0.00689906	0.0112564	0.0105301	0.00798838	0.00689906	0.00617284	0.00544662	0.00580973	0.00835149	0.00653595	0.00689906	0.00689906	0.00217865	0.00290487	0.00544662	0.00181554	0.00653595	0.00762527	0.00145243	0.00254176	0.00326797	0.000726216	0.00399419	0.0043573	0	0.00217865	0.000726216	0.000726216
802	35	120	0.22	5.87	14412	2368	1302934	1817.44	0.580236	0.274071	0.182432	0.129645	0.0506757	0.0641892	0.0519426	0.0173142	0.0223818	0.0295608	0.0122466	0.0160473	0.0118243	0.00929054	0.011402	0.00633446	0.011402	0.00929054	0.0122466	0.00337838	0.00802365	0.00422297	0.00380068	0.00168919	0.00548986	0.0122466	0.00295608	0.00126689	0.00295608	0.00380068	0.00464527	0.00337838	0.00548986	0.000422297	0.00295608	0.00126689	0.00126689	0.000844595	0.000844595	0.000422297	0.00168919
803	39	110	0.22	6.19	64254	10238	5612450	1824.16	0.594452	0.28277	0.17816	0.176011	0.0462981	0.0662239	0.0423911	0.0241258	0.018656	0.0272514	0.0238328	0.0193397	0.0126978	0.00693495	0.0121117	0.00927916	0.0079117	0.00703262	0.00918148	0.00517679	0.007521	0.00449307	0.00468842	0.00625122	0.00429771	0.00908381	0.00380934	0.00439539	0.00371166	0.00380934	0.00605587	0.00449307	0.00517679	0.00205118	0.000390701	0.00205118	0.00156281	0.000293026	0.000976753	0.000781403	0.000488377
804	28	77	0.12	3.66	15490	3112	1396580	2228.3	0.319087	0.192481	0.124036	0.41099	0.0440231	0.0517352	0.034383	0.0179949	0.0160668	0.0215296	0.0224936	0.00996144	0.0102828	0.00771208	0.0061054	0.00642674	0.00706941	0.00321337	0.00739075	0.0122108	0.00706941	0.00706941	0.0118895	0.00642674	0.0035347	0.00899743	0.00289203	0.0035347	0.0035347	0.00385604	0.00771208	0.00128535	0.00867609	0.00482005	0.00160668	0.00514139	0.00771208	0.00128535	0.00321337	0.00128535	0.00257069
805	26	92	0.16	3.38	11758	1726	1111616	1552.69	0.344148	0.299537	0.151217	0.0967555	0.0457706	0.0695249	0.0417149	0.0341831	0.0214368	0.02781	0.0220162	0.0133256	0.0208575	0.00695249	0.0115875	0.0121669	0.0115875	0.00984936	0.00984936	0.00405562	0.00811124	0.00405562	0.00637312	0.0023175	0.00579374	0.00869061	0.00289687	0.00637312	0.00405562	0.00173812	0.00926999	0.00347625	0.00289687	0.00637312	0.000579374	0.00115875	0.0023175	0	0	0.00115875	0.00115875
806	38	95	0.16	4.41	12258	1838	1138048	1615.05	0.399891	0.260609	0.174102	0.151795	0.039173	0.0505985	0.0408052	0.0217628	0.0184984	0.0195865	0.0255713	0.0184984	0.0141458	0.0103373	0.00816104	0.00979325	0.00816104	0.00435256	0.00489663	0.00380849	0.00652884	0.00326442	0.00489663	0.00652884	0.0054407	0.00489663	0.00761697	0.00380849	0.0054407	0.00489663	0.0054407	0.00272035	0.00272035	0.00108814	0	0.00108814	0.00326442	0.00108814	0.00217628	0.00326442	0
807	37	98	0.29	6.02	17960	2696	1621230	1662.93	0.505193	0.3227	0.192507	0.0767804	0.0563798	0.0526706	0.0482196	0.0285608	0.0192878	0.0241098	0.0330119	0.0174332	0.0122404	0.0107567	0.0111276	0.0126113	0.0122404	0.00778932	0.009273	0.00853116	0.00630564	0.00667656	0.0037092	0.00519288	0.0074184	0.00816024	0.00296736	0.00704748	0.00148368	0.0055638	0.00593472	0.00074184	0.00593472	0.00111276	0.00148368	0.00111276	0.00222552	0	0.00074184	0.00074184	0.00148368
808	36	103	0.13	4.91	65536	9956	5744304	1733.2	0.542085	0.288871	0.184411	0.125151	0.050221	0.0657895	0.0477099	0.0287264	0.0202893	0.0318401	0.0272198	0.017276	0.0177782	0.0109482	0.00954198	0.00914022	0.00843712	0.00793491	0.0100442	0.00552431	0.0103455	0.00371635	0.00472077	0.0050221	0.00612696	0.00703094	0.00351547	0.00341503	0.00271193	0.00421856	0.00783447	0.00200884	0.00562475	0.00341503	0.0012053	0.00331458	0.000401768	0.000301326	0.00100442	0.00160707	0.000401768
809	34	108	0.23	7.14	17696	2838	1559484	1819.83	0.507752	0.282241	0.182171	0.232911	0.0500352	0.0673009	0.0542636	0.0292459	0.016561	0.0260747	0.02537	0.017618	0.0144468	0.00845666	0.00704722	0.0098661	0.00916138	0.0123326	0.0162086	0.00669486	0.0109232	0.00458069	0.00599013	0.00528541	0.00775194	0.00669486	0.00281889	0.00845666	0.00563777	0.00739958	0.0116279	0.00317125	0.00528541	0.00669486	0.00211416	0.00105708	0.00352361	0.00246653	0.00211416	0.000704722	0.000704722
810	26	134	0.23	4.39	14314	2314	1253148	1846.55	0.592481	0.305964	0.187122	0.104581	0.0466724	0.0553155	0.0531547	0.0298185	0.0337079	0.0233362	0.0293863	0.0164218	0.0155575	0.00648228	0.00734659	0.00864304	0.0129646	0.00777874	0.00864304	0.00777874	0.0099395	0.00388937	0.00216076	0.00605013	0.000864304	0.0108038	0.00691443	0.00518583	0.00129646	0.00345722	0.00388937	0.00432152	0.00216076	0.000864304	0.000864304	0.00129646	0	0	0	0.00302506	0.00129646
811	37	77	0.18	3.32	20980	3396	1899600	1787.74	0.45583	0.315077	0.205241	0.118375	0.0633098	0.078033	0.053298	0.0259128	0.0209069	0.0256184	0.0291519	0.0173734	0.0156066	0.00677267	0.00706714	0.0111896	0.00912839	0.00441696	0.0117786	0.00618375	0.00912839	0.00559482	0.00382803	0.00530035	0.00500589	0.00677267	0.0041225	0.00530035	0.00441696	0.00382803	0.012662	0.00265018	0.00500589	0.00265018	0.000588928	0.00294464	0.00294464	0.00235571	0.000588928	0.000588928	0.000294464
812	40	97	0.13	5.12	20428	3046	1826920	1667.29	0.529875	0.306632	0.178267	0.101445	0.0479317	0.0686146	0.0446487	0.0259357	0.0239659	0.0252791	0.0288903	0.0128037	0.0124754	0.00919238	0.0124754	0.0105056	0.013132	0.00952068	0.0101773	0.00590939	0.00722259	0.00623769	0.0016415	0.0026264	0.00689429	0.00886408	0.00525279	0.00787919	0.00623769	0.00525279	0.00426789	0.00558109	0.00722259	0.000656599	0.000328299	0.0013132	0.000984898	0.000656599	0.0019698	0.0013132	0.00361129
813	29	98	0.14	5.11	19302	2938	1777592	1652.8	0.544248	0.288291	0.215112	0.082369	0.0452689	0.0643295	0.0405037	0.0258679	0.0207624	0.0299523	0.0292716	0.0207624	0.0173587	0.0119129	0.00850919	0.0146358	0.00850919	0.00476515	0.00714772	0.00442478	0.00850919	0.00510551	0.00340368	0.00918993	0.00918993	0.00816882	0.00340368	0.00476515	0.00204221	0.00204221	0.00646698	0.00408441	0.00544588	0.00204221	0.00204221	0.00306331	0.00204221	0.000680735	0.00136147	0	0.00136147
814	40	91	0.3	4.07	65802	9596	6115478	1569.13	0.329512	0.275844	0.173197	0.113276	0.0469987	0.055544	0.0437682	0.0251146	0.020321	0.0217799	0.0235515	0.0151105	0.0138599	0.00604419	0.010421	0.00646103	0.00989996	0.00625261	0.00791997	0.0061484	0.00739892	0.00646103	0.00395998	0.00302209	0.00593997	0.00791997	0.00260525	0.00385577	0.00323051	0.00343893	0.00864944	0.00260525	0.00375156	0.0010421	0.00135473	0.00114631	0.00041684	0.00135473	0.00052105	0.00052105	0.000937891
815	37	92	0.2	3.13	21416	4134	1814228	2278.66	0.699323	0.248911	0.13643	0.388728	0.0401548	0.0556362	0.0459603	0.0217707	0.0147557	0.0270924	0.0176584	0.0179003	0.0133043	0.0067731	0.00943396	0.00628931	0.00507983	0.00556362	0.00846638	0.00532172	0.00798258	0.00169328	0.00580552	0.00435414	0.00556362	0.00435414	0.00266086	0.00266086	0.00483793	0.00290276	0.00459603	0.00193517	0.00532172	0.00169328	0.000967586	0.000967586	0.00193517	0	0.000967586	0	0.000483793
816	26	82	0.21	6.67	73160	10572	6905690	1530.91	0.417707	0.264945	0.168275	0.0885358	0.0472002	0.0485244	0.042849	0.0212826	0.0157019	0.0230798	0.023269	0.0172153	0.0114453	0.00889141	0.0113507	0.0111616	0.00945895	0.00605373	0.00681044	0.00435112	0.00737798	0.00463488	0.00302686	0.00321604	0.00491865	0.00756716	0.00444571	0.0053916	0.00397276	0.0035944	0.00387817	0.00302686	0.00416194	0.00227015	0.00113507	0.00255392	0.000851305	0.000567537	0.000756716	0.00198638	0.000756716
817	28	83	0.12	5.99	13426	2040	1311552	1555.41	0.460294	0.262745	0.188725	0.129412	0.0529412	0.0509804	0.0357843	0.0210784	0.0210784	0.0215686	0.0186275	0.0102941	0.0107843	0.00980392	0.0151961	0.0151961	0.00980392	0.00686275	0.00637255	0.00490196	0.00343137	0.00392157	0.00637255	0.00392157	0.00294118	0.00637255	0.00245098	0.00294118	0.00343137	0.00147059	0.00833333	0.00490196	0.00735294	0.00147059	0.000980392	0.00343137	0.00392157	0	0	0	0
818	37	107	0.3	6	16906	2714	1571964	1726.5	0.335667	0.293662	0.168018	0.1507	0.0508475	0.0582167	0.0405306	0.0283714	0.018423	0.0187915	0.0239499	0.013633	0.0165807	0.0073692	0.00884304	0.0110538	0.00626382	0.00442152	0.00810612	0.00884304	0.00847458	0.00700074	0.00884304	0.00478998	0.00589536	0.00331614	0.00515844	0.00478998	0.00442152	0.00294768	0.00626382	0.0018423	0.00478998	0.00257922	0	0.00442152	0.00073692	0.00073692	0.00331614	0	0.00147384
819	39	93	0.21	6.68	20994	2818	1979684	1423.46	0.28247	0.290987	0.163236	0.0677786	0.0496806	0.0479063	0.0471966	0.0262598	0.0163236	0.0227111	0.0216466	0.012775	0.015259	0.015259	0.00993612	0.00958126	0.0106458	0.00425834	0.0117104	0.00603265	0.00887154	0.0046132	0.00248403	0.00425834	0.00248403	0.00390348	0.00319375	0.00496806	0.00319375	0.00319375	0.0092264	0.00177431	0.0046132	0.00212917	0.000354862	0.000709723	0.000709723	0	0.00177431	0	0.00106458
820	34	119	0.14	3.42	93194	15528	8094476	1918.35	0.658101	0.282457	0.178065	0.136206	0.0456595	0.0568006	0.0396703	0.0256311	0.0178387	0.0236991	0.0265327	0.0162931	0.0124292	0.00804997	0.0121072	0.0107548	0.00901597	0.00476558	0.00895157	0.00528078	0.00882277	0.00624678	0.00289799	0.00476558	0.00495878	0.00553838	0.00283359	0.00309119	0.00457239	0.00392839	0.00901597	0.00334879	0.00463679	0.00193199	0.0014168	0.00231839	0.0015456	0.000643998	0.0011592	0.0011592	0.000837197
821	38	115	0.11	4.07	67310	10684	6237832	1712.77	0.529109	0.235399	0.152752	0.124392	0.0475477	0.0468925	0.0382815	0.0192812	0.0171284	0.0215275	0.0209659	0.0142269	0.0123549	0.00739423	0.00926619	0.00861101	0.00561587	0.00524148	0.0089854	0.00393111	0.00599027	0.00599027	0.00243355	0.00411831	0.00496069	0.00514788	0.0044927	0.00280794	0.00224635	0.00224635	0.00570947	0.00149757	0.00514788	0.00131037	0.000280794	0.00205915	0.00159116	0.000280794	0.00102958	0.000842381	0.000748783
822	32	148	0.21	7.73	92136	14090	8080352	1743.74	0.56494	0.309936	0.196238	0.0694819	0.0466998	0.0600426	0.0497516	0.0286728	0.0195174	0.0212917	0.028318	0.0166785	0.0123492	0.00709723	0.010362	0.0110007	0.00901348	0.00610362	0.00801987	0.00674237	0.00993612	0.00596167	0.00298084	0.00645848	0.00709723	0.00731015	0.00503903	0.00447126	0.00383251	0.00319375	0.00936835	0.00440028	0.00610362	0.00191625	0.00156139	0.00212917	0.000993612	0.000709723	0.00106458	0.00184528	0.000496806
823	29	79	0.12	3.29	21698	4126	2020396	2042.17	0.296655	0.205284	0.126272	0.391178	0.047746	0.0470189	0.0361125	0.0213282	0.0130877	0.0242365	0.0174503	0.0113912	0.00969462	0.00508968	0.00848279	0.00581677	0.0063015	0.0109064	0.00848279	0.0176927	0.00678623	0.0063015	0.0106641	0.0142996	0.00387785	0.00799806	0.00266602	0.00290839	0.00387785	0.00654387	0.00339312	0.00169656	0.00242365	0.00460494	0.000242365	0.00242365	0.0169656	0.00121183	0.00363548	0	0.00242365
824	36	134	0.13	4.15	20564	3140	1854420	1693.25	0.483439	0.31242	0.199363	0.196497	0.0541401	0.0582803	0.0452229	0.033121	0.0210191	0.0264331	0.0273885	0.0194268	0.0171975	0.010828	0.0089172	0.00700637	0.0124204	0.0124204	0.0133758	0.00509554	0.00859873	0.00636943	0.00318471	0.00573248	0.00796178	0.00987261	0.00605096	0.00191083	0.00350318	0.00636943	0.0089172	0.00254777	0.00605096	0.00286624	0.000955414	0.00573248	0.00573248	0.000318471	0.00159236	0.00127389	0.00127389
825	38	89	0.2	3.06	22836	3428	2005424	1709.36	0.607351	0.29755	0.200117	0.0784714	0.0390898	0.0513419	0.0492999	0.0329638	0.0151692	0.0262544	0.0247958	0.0175029	0.014294	0.00262544	0.00729288	0.0119603	0.00933489	0.00670945	0.0128355	0.00904317	0.00495916	0.00495916	0.00350058	0.00350058	0.00262544	0.00554259	0.0037923	0.0037923	0.00408401	0.00408401	0.00875146	0.00233372	0.00408401	0.00437573	0.00204201	0.00175029	0.000583431	0.00116686	0.000583431	0.00262544	0.000583431
826	31	126	0.22	4.7	79578	11238	7377400	1523.3	0.298007	0.301299	0.180815	0.0676277	0.054992	0.049475	0.0466275	0.0279409	0.0161951	0.0213561	0.027496	0.0189536	0.0146823	0.00640683	0.0100552	0.00961025	0.00783057	0.00516106	0.00747464	0.00489411	0.00996619	0.00525004	0.0022246	0.00480513	0.005517	0.005517	0.00302545	0.00338138	0.0027585	0.0032924	0.00738566	0.00258053	0.00462716	0.00124577	0.00071187	0.00240256	0.000533903	0.000355935	0.000533903	0.00106781	0.00124577
827	28	115	0.15	3.5	15172	2174	1483174	1465.78	0.444802	0.25161	0.172953	0.0915363	0.0441582	0.0579577	0.0363385	0.0216191	0.00965961	0.0289788	0.023919	0.0119595	0.0147194	0.0105796	0.00781969	0.00459982	0.00827967	0.00413983	0.00781969	0.00367985	0.0114995	0.00735971	0.00781969	0.00459982	0.00137994	0.000919963	0.00275989	0.00551978	0.0050598	0.00275989	0.00919963	0.00183993	0.00735971	0.00183993	0	0.00137994	0.000919963	0.000459982	0.000459982	0.00183993	0.00137994
828	35	147	0.3	10.7	60224	8318	5760504	1443.97	0.322553	0.290935	0.175884	0.0704496	0.047848	0.0522962	0.0431594	0.0265689	0.016831	0.0236836	0.0264487	0.0176725	0.0122626	0.00709305	0.0104592	0.00781438	0.00745371	0.00492907	0.00901659	0.00312575	0.00673239	0.00553018	0.00528973	0.00192354	0.00540995	0.00637172	0.00324597	0.00456841	0.00360664	0.00300553	0.00673239	0.00300553	0.00480885	0.00144265	0.00096177	0.00324597	0.00132243	0.000721327	0.00156288	0.00180332	0.00120221
829	39	112	0.26	8.82	12974	1718	1228390	1398.58	0.396973	0.250291	0.194994	0.10943	0.0454016	0.056461	0.0372526	0.0197905	0.0232829	0.0343423	0.0180442	0.0192084	0.0157159	0.00582072	0.016298	0.0110594	0.00756694	0.00756694	0.0145518	0.00873108	0.00465658	0.00756694	0.00465658	0.00174622	0.00756694	0.00698487	0.00291036	0.00407451	0.00349243	0.00232829	0.00523865	0.00116414	0.00756694	0.00291036	0.00232829	0.00349243	0.00232829	0	0	0.00174622	0.00116414
830	32	115	0.3	24.5	68252	9162	6591350	1390	0.329295	0.289347	0.170814	0.0734556	0.0495525	0.0447501	0.0451866	0.0249945	0.0151714	0.0209561	0.0241214	0.0147348	0.0130976	0.00753111	0.0112421	0.00764025	0.00720367	0.00796769	0.0093866	0.00316525	0.00971404	0.00414757	0.00512988	0.00512988	0.00349269	0.00676708	0.00371098	0.00272866	0.00316525	0.00261952	0.0114604	0.00283781	0.00545732	0.00120061	0.00120061	0.000982318	0.00120061	0.000218293	0.000327439	0.000545732	0.00207378
831	32	80	0.19	7.19	69854	10252	6554120	1564.21	0.362661	0.276824	0.178989	0.0893484	0.0491611	0.0439914	0.046625	0.0213617	0.0170698	0.0217519	0.0222396	0.0156067	0.0159969	0.00614514	0.0121927	0.0110222	0.0060476	0.00634023	0.00780336	0.00663285	0.00770581	0.00468201	0.00204838	0.00234101	0.00516972	0.00760827	0.00380414	0.00507218	0.00253609	0.00204838	0.00741319	0.00331643	0.00341397	0.00263363	0.00107296	0.00195084	0.000780336	0.000292626	0.000877877	0.000975419	0.00136559
832	37	102	0.29	12.2	13584	2004	1298848	1542.91	0.421158	0.305389	0.146707	0.0663673	0.0439122	0.0474052	0.0469062	0.0289421	0.0129741	0.0249501	0.0249501	0.0144711	0.011976	0.00499002	0.00748503	0.0129741	0.00798403	0.00798403	0.00948104	0.00748503	0.00548902	0.000998004	0.00249501	0.00698603	0.00349301	0.00698603	0.00449102	0.00598802	0.00249501	0.000499002	0.00748503	0.00299401	0.00149701	0.000998004	0	0.00299401	0.00299401	0.000499002	0	0	0
833	38	136	0.26	4.39	14956	2360	1378478	1712.03	0.40678	0.247034	0.164407	0.115678	0.0516949	0.0826271	0.0402542	0.0194915	0.0241525	0.0288136	0.0186441	0.0135593	0.0148305	0.00974576	0.0135593	0.0118644	0.0135593	0.00635593	0.00381356	0.00381356	0.00550847	0.00762712	0.00550847	0.00211864	0.00381356	0.00762712	0.00254237	0.00466102	0.00254237	0.00423729	0.00805085	0.00211864	0.00127119	0.000847458	0.00169492	0.00381356	0	0.000847458	0	0.000423729	0.00169492
834	31	158	0.29	7.82	16756	2268	1541634	1471.17	0.332451	0.287478	0.190476	0.0643739	0.0564374	0.0573192	0.0401235	0.0189594	0.0233686	0.0220459	0.0260141	0.0127866	0.0154321	0.0123457	0.0114638	0.00837743	0.00705467	0.00705467	0.00573192	0.00661376	0.00573192	0.00617284	0.00573192	0.00308642	0.00661376	0.00793651	0.00352734	0.00352734	0.00396825	0.00440917	0.00176367	0.00661376	0.00396825	0.00308642	0.00132275	0.0026455	0.000881834	0.000440917	0.000440917	0.000881834	0
835	34	95	0.3	12.6	86772	11292	8255190	1367.87	0.315799	0.287106	0.18491	0.0718208	0.050124	0.0496812	0.0472016	0.0263904	0.0179773	0.0251505	0.0219625	0.0213425	0.0101842	0.00611052	0.00876727	0.00646475	0.00566773	0.00540205	0.00708466	0.00628764	0.00867871	0.00779313	0.00363089	0.00309954	0.00540205	0.00540205	0.00371945	0.00416224	0.00371945	0.00274531	0.00859015	0.00283386	0.0031881	0.00274531	0.00177117	0.0021254	0.000885583	0.000442791	0.000354233	0.000974141	0.000442791
836	29	84	0.15	5.55	15026	2406	1417082	1697.86	0.413134	0.254364	0.179967	0.0856193	0.0515378	0.0586035	0.0349127	0.0195345	0.0261845	0.0241064	0.0253533	0.017872	0.0103907	0.00581879	0.0120532	0.00997506	0.00665004	0.00789692	0.00955943	0.00581879	0.00665004	0.00540316	0.00415628	0.00415628	0.00997506	0.00831255	0.00124688	0.00581879	0.00249377	0.00290939	0.00290939	0.00249377	0.00332502	0.000415628	0.00124688	0.000831255	0.000831255	0	0	0	0
837	34	116	0.14	3.18	16468	2418	1629296	1484.08	0.411497	0.262614	0.169975	0.102978	0.0363937	0.0628619	0.0359801	0.0202647	0.016129	0.0198511	0.0215054	0.0153019	0.0136476	0.0115798	0.00909843	0.0115798	0.00744417	0.00785773	0.00578991	0.00785773	0.0070306	0.00578991	0.00248139	0.00248139	0.00620347	0.00578991	0.00413565	0.00289495	0.00496278	0.00372208	0.0070306	0.000413565	0.00206782	0.00165426	0.00082713	0.00454921	0.00082713	0.00165426	0.000413565	0.00124069	0
838	39	119	0.13	5.34	78080	12150	7232160	1680	0.377037	0.266255	0.176955	0.137284	0.0454321	0.0525926	0.0403292	0.0257613	0.0157202	0.0250206	0.0211523	0.0161317	0.0116872	0.00880658	0.0108642	0.012428	0.00831276	0.00493827	0.00938272	0.00641975	0.00872428	0.00353909	0.00427984	0.00288066	0.00609053	0.00600823	0.00312757	0.00403292	0.00312757	0.00403292	0.00740741	0.00255144	0.00460905	0.00205761	0.000740741	0.00296296	0.00197531	0.000329218	0.000658436	0.00115226	0.00090535
839	29	93	0.11	5.44	72098	10880	6444006	1688.39	0.523989	0.311765	0.191085	0.0735294	0.0496324	0.0632353	0.0496324	0.0254596	0.0147059	0.0215074	0.0270221	0.0168199	0.0138787	0.00615809	0.00983456	0.0116728	0.0106618	0.00670956	0.00919118	0.0078125	0.00974265	0.0046875	0.00551471	0.00431985	0.00625	0.00909926	0.003125	0.00395221	0.00459559	0.00321691	0.00643382	0.00413603	0.00707721	0.00174632	0.000459559	0.00238971	0.000919118	0.00137868	0.00110294	0.00165441	0.00128676
840	31	183	0.12	3.11	76832	11828	7189098	1645.27	0.432448	0.270629	0.168668	0.151251	0.0492898	0.0479371	0.0398208	0.0240954	0.0188536	0.0251945	0.023419	0.0156409	0.0125127	0.00904633	0.00946906	0.0100609	0.00853906	0.0052418	0.00853906	0.00794724	0.00600271	0.00566452	0.00532634	0.0078627	0.0035509	0.00836997	0.00422726	0.0043118	0.00490362	0.00321272	0.00727088	0.00211363	0.00515725	0.00135272	0.000676361	0.00236726	0.00363544	0.000422726	0.00177545	0.000845451	0.000676361
841	31	93	0.16	4.91	15386	2266	1414118	1602.41	0.39188	0.296999	0.173875	0.0586937	0.0481024	0.0538394	0.0401589	0.0317741	0.011474	0.0207414	0.0207414	0.0180936	0.00617829	0.00617829	0.0105914	0.011474	0.00441306	0.00573698	0.00882613	0.00573698	0.01015	0.00441306	0.00485437	0.00264784	0.0070609	0.00176523	0.00308914	0.00176523	0.00220653	0.00661959	0.00485437	0.000441306	0.00661959	0.00132392	0.00220653	0.000882613	0.000882613	0	0.00176523	0.000882613	0.00308914
[truncated: 4,231 more rows]
[truncated: 11 more columns]
